# Supplementary material for: Population genetic admixture and evolutionary history in the Shandong Peninsula inferred from integrative modern and ancient genomic resources
Source: BMC Genomics. 2024 Jun 18;25:611. doi: 10.1186/s12864-024-10514-9 (PMC11184692; doi:10.1186/s12864-024-10514-9)
Supplement: Supplementary file 2 — Supplementary Material 2. [file 12864_2024_10514_MOESM2_ESM.xlsx]

## Sheet: Content
Supplementary Tables
Supplementary table 1. Pairwise FST values between target population and other reference populations
Supplementary table 2. Admixture signatures inferred from the admixture-f3-statistics in the form of f3(source1, source2; SDH) based on 1240K_Affy
Supplementary table 3. Admixture signatures inferred from the admixture-f3-statistics in the form of f3(source1, source2; SDH) based on HO_Affy
Supplementary table 4. Symmetric f4-statistic testing in the form of f4(Ancient Reference1, Ancient Reference2; SDH, Mbuti)
Supplementary table 5. F4(ANEA, SDH; Reference, Mbuti)
Supplementary table 6. F4(ASEA, SDH; Reference, Mbuti)
Supplementary table 7. F4(Southern Han, SDH; Reference, Mbuti)
Supplementary table 8. The two-way admixture model based on qpAdm
Supplementary table 9. Admixture time estimated inferred from ALDER
Supplementary table 10. F4-statistics for four different periods
Supplementary table 11. The natural selection signals identified by PBS(SDH-HNL-CEU)
Supplementary table 12. FST(SDH-HNL)
Supplementary table 13. The iHS analysis of SDH
Supplementary table 14. FST(SDH-HNH)
Supplementary table 15. The signatures of natural selection identified in SDH based on PBS(SDH-HNH-HNL) analysis
Supplementary table 16. The signatures of natural selection identified in SDH based on XPEHH (SDH-HNH) analysis
Supplementary table 17. Populations and classification information from Affymetrix dataset

## Sheet: Supplementary table 1
Supplementary table 1. Pairwise FST values between target population and other reference populations
Populations	Han_Hunan	Han_Guangxi	Yao_Guangxi	Mongolian_NonInM	Mongolian_InM	Daur_Tsitsihar	Ewenki_Heihe	Han_Henan	Han_Shanxi	Han_Shandong	Han_Shaanxi	Han_Ningxia	Han_Xinjiang	Han_Qinghai	Han_Gansu	Hlai_Qiongzhong	Gelao_Guizhou	Bouyei_Longli	Dong_Qiandongnan	Miao_Guangxi	Zhuang_Guangxi	Jing_Guangxi	Sui_Guizhou	Sui_Guangxi
Han_Hunan	0	0.00153584	0.0018511	0.0022004	0.00311972	0.00439128	0.00236013	0.00132034	0.00181141	0.00155012	0.00135122	0.00158727	0.000935973	0.00188335	0.00161491	0.0103918	0.00045951	0.00479882	0.00291591	0.0114398	0.00514649	0.00587874	0.00712444	0.00609223
Han_Guangxi	0.00153584	0	0.000315928	0.00613825	0.00717913	0.00845632	0.00614454	0.00500617	0.00582883	0.00548349	0.00498219	0.00531307	0.00421289	0.00556579	0.00539723	0.00608173	0.0022914	0.00236659	0.001667	0.00994803	0.00128341	0.00345608	0.00376715	0.00366902
Yao_Guangxi	0.0018511	0.000315928	0	0.00644409	0.00748295	0.00911475	0.00656066	0.00541539	0.00622262	0.00596024	0.00540046	0.00580285	0.0045413	0.00579124	0.00574298	0.00651635	0.00265069	0.00241832	0.00182834	0.00963486	0.00172662	0.00396121	0.00390846	0.00361863
Mongolian_NonInM	0.0022004	0.00613825	0.00644409	0	0.000162482	0.000832884	-0.000475163	0.00038871	0.000254379	0.000439978	0.000284538	0.000197738	0.000397159	0.000195042	0.00022029	0.0172074	0.00185271	0.0101145	0.00742308	0.0165017	0.0114032	0.0107642	0.0131002	0.0115668
Mongolian_InM	0.00311972	0.00717913	0.00748295	0.000162482	0	0.000464103	-0.000704518	0.00102009	0.000805152	0.00109086	0.000848372	0.000713107	0.00106097	0.000654128	0.000727195	0.0182983	0.00271879	0.0110908	0.00836861	0.0174443	0.0124281	0.0117498	0.0141415	0.0125549
Daur_Tsitsihar	0.00439128	0.00845632	0.00911475	0.000832884	0.000464103	0	0.000124153	0.00212647	0.00182131	0.00220525	0.00192732	0.00192571	0.00201557	0.00156424	0.00177985	0.0203887	0.00381082	0.0130158	0.00976997	0.0194026	0.0139671	0.0135051	0.0159287	0.0142462
Ewenki_Heihe	0.00236013	0.00614454	0.00656066	-0.000475163	-0.000704518	0.000124153	0	0.000584695	0.000470537	0.00067598	0.000403629	0.000479959	0.000501752	-4.44594e-05	0.000186642	0.0183782	0.00179866	0.0101651	0.00729659	0.016991	0.0114959	0.0111245	0.0132061	0.0114735
Han_Henan	0.00132034	0.00500617	0.00541539	0.00038871	0.00102009	0.00212647	0.000584695	0	7.19906e-05	2.75179e-05	5.17249e-05	0.000122598	7.73403e-05	0.000381022	0.000128899	0.0160293	0.00128808	0.00916761	0.00650173	0.0154497	0.0101723	0.00980175	0.0120781	0.0106105
Han_Shanxi	0.00181141	0.00582883	0.00622262	0.000254379	0.000805152	0.00182131	0.000470537	7.19906e-05	0	9.39873e-05	7.60963e-05	9.0902e-05	0.000197448	0.000287422	0.000108063	0.0171189	0.00168166	0.0101633	0.00727019	0.0163256	0.0112486	0.0106967	0.013105	0.0115589
Han_Shandong	0.00155012	0.00548349	0.00596024	0.000439978	0.00109086	0.00220525	0.00067598	2.75179e-05	9.39873e-05	0	9.7582e-05	0.000188455	0.000141343	0.000485862	0.000189106	0.016839	0.00157118	0.00987071	0.00705696	0.0161102	0.0108704	0.0103894	0.0127874	0.011263
Han_Shaanxi	0.00135122	0.00498219	0.00540046	0.000284538	0.000848372	0.00192732	0.000403629	5.17249e-05	7.60963e-05	9.7582e-05	0	6.1965e-05	5.02959e-05	0.000182428	4.92993e-05	0.0159062	0.00122576	0.00912342	0.00635766	0.0153249	0.0100882	0.0097142	0.0119887	0.010529
Han_Ningxia	0.00158727	0.00531307	0.00580285	0.000197738	0.000713107	0.00192571	0.000479959	0.000122598	9.0902e-05	0.000188455	6.1965e-05	0	8.8968e-05	0.000198171	5.90344e-06	0.0164416	0.00135794	0.00926569	0.00663651	0.015694	0.0105125	0.0100782	0.0124714	0.0108817
Han_Xinjiang	0.000935973	0.00421289	0.0045413	0.000397159	0.00106097	0.00201557	0.000501752	7.73403e-05	0.000197448	0.000141343	5.02959e-05	8.8968e-05	0	0.000260331	0.000106762	0.0149105	0.000853115	0.00809216	0.00546186	0.014474	0.00908399	0.00884237	0.0109584	0.00955762
Han_Qinghai	0.00188335	0.00556579	0.00579124	0.000195042	0.000654128	0.00156424	-4.44594e-05	0.000381022	0.000287422	0.000485862	0.000182428	0.000198171	0.000260331	0	0.000148638	0.0165959	0.00157298	0.00936039	0.00693596	0.0158699	0.0106069	0.0101569	0.0123771	0.0108512
Han_Gansu	0.00161491	0.00539723	0.00574298	0.00022029	0.000727195	0.00177985	0.000186642	0.000128899	0.000108063	0.000189106	4.92993e-05	5.90344e-06	0.000106762	0.000148638	0	0.0164742	0.00140947	0.00935057	0.00665615	0.0156854	0.0105781	0.0100786	0.0122997	0.0109465
Hlai_Qiongzhong	0.0103918	0.00608173	0.00651635	0.0172074	0.0182983	0.0203887	0.0183782	0.0160293	0.0171189	0.016839	0.0159062	0.0164416	0.0149105	0.0165959	0.0164742	0	0.0115504	0.00804894	0.00842619	0.0170522	0.00573521	0.00914571	0.00904639	0.00965501
Gelao_Guizhou	0.00045951	0.0022914	0.00265069	0.00185271	0.00271879	0.00381082	0.00179866	0.00128808	0.00168166	0.00157118	0.00122576	0.00135794	0.000853115	0.00157298	0.00140947	0.0115504	0	0.00507987	0.00288753	0.0120007	0.00605167	0.00676687	0.00806543	0.00678785
Bouyei_Longli	0.00479882	0.00236659	0.00241832	0.0101145	0.0110908	0.0130158	0.0101651	0.00916761	0.0101633	0.00987071	0.00912342	0.00926569	0.00809216	0.00936039	0.00935057	0.00804894	0.00507987	0	0.00137613	0.00672185	0.0026773	0.00582832	0.00377597	0.00270158
Dong_Qiandongnan	0.00291591	0.001667	0.00182834	0.00742308	0.00836861	0.00976997	0.00729659	0.00650173	0.00727019	0.00705696	0.00635766	0.00663651	0.00546186	0.00693596	0.00665615	0.00842619	0.00288753	0.00137613	0	0.00676302	0.0030091	0.00534817	0.00391181	0.0023635
Miao_Guangxi	0.0114398	0.00994803	0.00963486	0.0165017	0.0174443	0.0194026	0.016991	0.0154497	0.0163256	0.0161102	0.0153249	0.015694	0.014474	0.0158699	0.0156854	0.0170522	0.0120007	0.00672185	0.00676302	0	0.0108814	0.0135228	0.00994809	0.00488804
Zhuang_Guangxi	0.00514649	0.00128341	0.00172662	0.0114032	0.0124281	0.0139671	0.0114959	0.0101723	0.0112486	0.0108704	0.0100882	0.0105125	0.00908399	0.0106069	0.0105781	0.00573521	0.00605167	0.0026773	0.0030091	0.0108814	0	0.00415312	0.00336598	0.00399857
Jing_Guangxi	0.00587874	0.00345608	0.00396121	0.0107642	0.0117498	0.0135051	0.0111245	0.00980175	0.0106967	0.0103894	0.0097142	0.0100782	0.00884237	0.0101569	0.0100786	0.00914571	0.00676687	0.00582832	0.00534817	0.0135228	0.00415312	0	0.00591073	0.00609917
Sui_Guizhou	0.00712444	0.00376715	0.00390846	0.0131002	0.0141415	0.0159287	0.0132061	0.0120781	0.013105	0.0127874	0.0119887	0.0124714	0.0109584	0.0123771	0.0122997	0.00904639	0.00806543	0.00377597	0.00391181	0.00994809	0.00336598	0.00591073	0	0.0029506
Sui_Guangxi	0.00609223	0.00366902	0.00361863	0.0115668	0.0125549	0.0142462	0.0114735	0.0106105	0.0115589	0.011263	0.010529	0.0108817	0.00955762	0.0108512	0.0109465	0.00965501	0.00678785	0.00270158	0.0023635	0.00488804	0.00399857	0.00609917	0.0029506	0

## Sheet: Supplementary table 2
Supplementary table 2. Admixture signatures inferred from the admixture-f3-statistics in the form of f3(source1, source2; SDH) based on 1240K_Affy
Populations	China_Shimao_LN	China_Upper_YR_LN	China_YR_MN	China_YR_LN	China_YR_LBIA	China_NEastAsia_Coastal_EN	Ando	Changhang	Yondaedo	Yokchido	Nagabaka_historic	Nagabaka_late	Taejungni	Nagabaka_early	Chokhopani	Mebrak	Samdzong	Suila	Lubrak	Rhirhi	Kyang	Tarim_EMBA1	Tarim_EMBA2	Dzungaria_EBA1	Dzungaria_EBA2	AR19K	AR33K	AR14K	AR13_10K	ARpost9K	China_AR_EN	Taiwan_Hanben_IA	China_SEastAsia_Island_EN	China_SEastAsia_Coastal_LN	BaBanQinCen	LaCen	Yiyang	Shenxian	Baojianshan	Dushan	Layi	Longlin	Mongolia_North_N	Mongolia_East_N	Russia_MLBA_Sintashta	Russia_Shamanka_Eneolithic.SG	Russia_Srubnaya	Russia_DevilsCave_N.SG	Russia_MN_Boisman
China_Shimao_LN		NA	8.321	5.908	6.801	4.162	5.81	-1.002	-0.121	2.326	-0.827	1.95	0.973	0.549	0.979	3.176	6.238	6.511	2.929	3.524	5.429	6.025	1.098	0.936	1.143	2.301	0.484	1.724	3.543	3.399	5.56	2.692	-2.273	-0.553	-2.212	0.046	-1.882	-1.451	-1.981	0.916	-0.021	-0.809	-1.189	6.136	4.942	2.274	8.056	0.424	4.827
China_Upper_YR_LN		8.321	NA	6.39	7.492	4.108	6.011	0.11	0.804	0.288	0.028	2.242	2.45	-0.288	1.708	9.129	13.271	14.924	5.917	4.655	10.097	14.598	5.316	3.485	3.129	3.481	1.042	4.649	3.456	4.698	6.314	3.94	-3.65	1.989	-1.284	-1.39	-2.275	0.629	-0.873	2.907	0.48	-2.608	2.493	11.747	9.474	5.338	12.742	5.754	6.632
China_YR_MN		5.908	6.39	NA	9.813	8.02	6.816	0.068	0.489	0.955	0.868	1.923	1.23	-0.516	0.284	4.655	6.245	6.034	4.111	2.921	4.491	7.234	2.696	0.331	3.001	2.791	3.441	3.874	3.507	3.619	5.813	1.613	-0.09	1.882	1.887	-0.207	-0.223	-0.735	-0.627	1.934	2.481	1.387	1.876	5.589	4.096	3.493	6.27	3.615	1.251
China_YR_LN		6.801	7.492	9.813	NA	7.502	7.088	2.979	1.548	-1.402	1.707	2.817	0.379	1.081	-0.426	4.754	7.086	7.445	3.134	4.924	6.168	6.864	2.441	3.55	3.738	1.878	1.52	4.203	5.134	3.799	5.535	1.753	8.637	2.079	3.651	3.838	1.696	0.659	2.688	3.71	2.002	1.477	3.82	6.562	3.267	3.323	5.21	2.957	4.49
China_YR_LBIA		4.162	4.108	8.02	7.502	NA	7.37	2.071	2.838	1.049	0.563	3.094	0.474	-0.938	-0.946	3.733	5.023	4.26	3.437	3.153	5.226	5.423	3.701	2.07	3.253	3.496	2.224	3.451	4.046	3.335	3.047	1.756	4.747	1.887	4.379	3.782	2.866	1.229	0.495	3.2	2.21	0.496	1.683	4.737	2.531	3.744	6.895	3.842	5.405
China_NEastAsia_Coastal_EN		5.81	6.011	6.816	7.088	7.37	NA	3.512	4.203	2.697	3.982	9.374	4.875	1.476	-1.076	3.317	7.882	7.313	3.824	6.16	6.743	6.496	5.902	1.664	7.349	4.907	10.037	7.117	16	16.856	19.28	5.79	7.976	7.7	9.883	9.019	5.755	4.025	3.409	7.834	8.034	1.519	6.214	17.259	12.276	11.347	13.456	10.38	11.51
Ando		-1.002	0.11	0.068	2.979	2.071	3.512	NA	4.967	-0.387	1.443	3.82	2.083	0.821	-0.553	0.47	2.209	2.357	0.987	0.122	0.922	1.249	-0.746	-0.064	0.205	0.736	2.842	1.07	3.419	4.944	5.974	1.114	5.623	3.089	3.514	1.985	2.589	1.012	0.886	1.633	0.78	0.066	1.91	1.637	2.514	2.119	2.999	2.194	2.322
Changhang		-0.121	0.804	0.489	1.548	2.838	4.203	4.967	NA	0.917	5.002	9.613	10.184	0.215	2.236	1.226	1.96	1.95	1.094	-0.202	1.891	1.03	4.584	1.983	5.803	4.477	4.138	2.787	5.518	6.132	7.187	1.134	10.406	3.909	4.796	4.762	4.187	1.765	2.711	3.362	3.764	1.874	2.784	5.021	2.835	8.923	4.792	7.953	5.766
Yondaedo		2.326	0.288	0.955	-1.402	1.049	2.697	-0.387	0.917	NA	3.898	5.83	5.578	-1.276	0.417	1.443	3.084	2.331	1.063	1.727	3.153	1.707	5.986	0.461	5.923	3.762	2.803	3.027	1.828	1.319	1.196	0.257	2.901	1.724	1.042	2.21	1.972	0.512	1.219	1.374	2.362	2.848	1.327	4.783	2.794	10.622	4.363	9.628	2.216
Yokchido		-0.827	0.028	0.868	1.707	0.563	3.982	1.443	5.002	3.898	NA	27.756	35.909	0.515	5.019	2.874	4.014	3.448	2.335	1.57	2.795	3.723	13.547	2.28	11.062	7.414	4.018	8.994	5.297	6.242	6.386	2.223	10.634	5.116	5.986	7.11	2.782	0.798	1.824	4.636	5.35	1.348	4.035	6.244	4.325	18.545	8.024	16.69	4.404
Nagabaka_historic		1.95	2.242	1.923	2.817	3.094	9.374	3.82	9.613	5.83	27.756	NA	47.059	-0.785	6.511	4.299	5.815	6.243	3.455	4.32	5.505	6.591	12.331	4.535	10.825	9.066	6.123	11.108	7.871	9.249	13.807	4.854	13.485	10.629	8.932	6.792	5.191	2.441	4.122	7.585	7.512	2.881	6.656	11.657	9.828	19.152	13.026	16.345	9.418
Nagabaka_late		0.973	2.45	1.23	0.379	0.474	4.875	2.083	10.184	5.578	35.909	47.059	NA	0.576	12.218	3.485	5.152	5.874	4.325	2.368	4.043	5.873	16.656	6.441	17.538	13.427	7.009	13.331	5.205	6.599	8.446	1.558	12.349	10.066	8.846	7.102	5.33	3.266	4.703	7.957	7.239	1.766	5.922	8.891	6.845	23.916	9.244	21.366	6.956
Taejungni		0.549	-0.288	-0.516	1.081	-0.938	1.476	0.821	0.215	-1.276	0.515	-0.785	0.576	NA	-0.635	1.005	0.567	0.091	-0.338	0.024	1.67	-0.33	-1.129	-1.583	0.228	0.271	0.986	0.828	-0.676	0.36	-0.343	0.112	0.907	-0.02	0.073	0.474	-1.345	-0.066	-0.509	-0.718	0.999	-2.271	0.742	0.543	1.171	1.568	1.151	0.905	0.277
Nagabaka_early		0.979	1.708	0.284	-0.426	-0.946	-1.076	-0.553	2.236	0.417	5.019	6.511	12.218	-0.635	NA	1.362	2.903	0.177	2.263	1.271	1.501	0.743	3.951	2.065	3.337	2.455	1.798	4.151	0.029	-0.998	0.549	1.788	2.208	3.448	1.834	0.156	1.021	1.745	1.036	2.837	1.075	0.56	1.948	2.124	1.362	6.164	2.625	6.681	1.711
Chokhopani		3.176	9.129	4.655	4.754	3.733	3.317	0.47	1.226	1.443	2.874	4.299	3.485	1.005	1.362	NA	29.334	30.949	16.168	18.352	21.497	28.694	11.144	3.715	9.551	10.317	2.596	10.992	1.366	4.798	4.29	3.662	1.181	2.904	1.474	0.304	1.416	1.798	2.094	5.516	2.47	-1.05	5.205	9.994	8.062	13.791	12.013	13.752	6.304
Mebrak		6.238	13.271	6.245	7.086	5.023	7.882	2.209	1.96	3.084	4.014	5.815	5.152	0.567	2.903	29.334	NA	43.419	22.928	31.924	32.651	47.649	14.376	5.837	14.607	12.858	5.278	15.042	6.864	6.61	9.66	6.036	1.677	5.324	3.591	1.364	1.33	1.642	-0.22	8.463	4.934	-0.732	7.473	15.189	11.85	19.444	15.891	19.008	7.293
Samdzong		6.511	14.924	6.034	7.445	4.26	7.313	2.357	1.95	2.331	3.448	6.243	5.874	0.091	0.177	30.949	43.419	NA	23.571	29.372	30.618	44.735	17.166	6.811	18.822	13.938	3.139	13.645	6.104	9.018	9.409	6.864	1.328	5.638	5.158	1.83	1.476	1.59	1.303	8.754	6.662	-0.132	9.596	14.748	12.675	23.032	17.722	22.642	7.054
Suila		2.929	5.917	4.111	3.134	3.437	3.824	0.987	1.094	1.063	2.335	3.455	4.325	-0.338	2.263	16.168	22.928	23.571	NA	15.537	16.29	24.569	8.527	1.737	7.872	5.617	3.136	8.356	3.22	5.268	6.7	1.605	1.446	3.043	2.614	0.882	1.561	1.12	-0.917	4.385	2.848	-0.799	4.149	9.195	7.139	11.623	8.588	10.549	3.855
Lubrak		3.524	4.655	2.921	4.924	3.153	6.16	0.122	-0.202	1.727	1.57	4.32	2.368	0.024	1.271	18.352	31.924	29.372	15.537	NA	23.903	29.057	8.396	1.61	6.605	5.452	3.082	7.323	3.754	5.553	9.242	3.937	1.131	3.572	3.409	1.512	2.597	0.87	0.686	7.233	3.588	-0.572	2.935	11.469	8.444	11.934	10.186	9.648	5.426
Rhirhi		5.429	10.097	4.491	6.168	5.226	6.743	0.922	1.891	3.153	2.795	5.505	4.043	1.67	1.501	21.497	32.651	30.618	16.29	23.903	NA	31.157	13.953	5.045	11.094	10.714	4.123	9.972	3.454	6.66	10.237	3.917	2.049	4.21	3.744	2.177	1.022	1.09	0.37	6.616	3.57	0.952	6.794	12.919	8.397	16.6	13.478	14.927	7.563
Kyang		6.025	14.598	7.234	6.864	5.423	6.496	1.249	1.03	1.707	3.723	6.591	5.873	-0.33	0.743	28.694	47.649	44.735	24.569	29.057	31.157	NA	16.597	7.239	16.591	15.619	5.088	15.987	5.489	8.342	10.07	4.326	-0.23	5.693	1.641	1.918	0.524	-0.026	-0.072	8.227	4.78	1.121	7.684	14.957	14.215	22.864	19.745	22.247	9.132
Tarim_EMBA1		1.098	5.316	2.696	2.441	3.701	5.902	-0.746	4.584	5.986	13.547	12.331	16.656	-1.129	3.951	11.144	14.376	17.166	8.527	8.396	13.953	16.597	NA	53.847	59.279	59.656	5.84	22.305	9.119	10.342	11.792	7.998	11.306	11.138	9.712	7.139	3.527	2.727	4.462	16.671	10.894	3.796	12.374	21.059	13.479	70.565	33.48	67.84	7.432
Tarim_EMBA2		0.936	3.485	0.331	3.55	2.07	1.664	-0.064	1.983	0.461	2.28	4.535	6.441	-1.583	2.065	3.715	5.837	6.811	1.737	1.61	5.045	7.239	53.847	NA	29.713	25.795	1.707	10.075	3.951	2.85	3.077	2.214	4.025	4.407	2.348	2.678	1.76	2.37	1.344	6.782	2.294	1.106	3.593	9.07	5.495	38.349	14.2	34.275	4.297
Dzungaria_EBA1		1.143	3.129	3.001	3.738	3.253	7.349	0.205	5.803	5.923	11.062	10.825	17.538	0.228	3.337	9.551	14.607	18.822	7.872	6.605	11.094	16.591	59.279	29.713	NA	59.543	5.762	24.421	6.772	7.564	9.463	6.537	11.558	11.829	8.585	6.032	4.981	1.993	5.53	16.559	11.179	4.945	10.187	16.496	10.825	77.846	27.38	77.49	6.208
Dzungaria_EBA2		2.301	3.481	2.791	1.878	3.496	4.907	0.736	4.477	3.762	7.414	9.066	13.427	0.271	2.455	10.317	12.858	13.938	5.617	5.452	10.714	15.619	59.656	25.795	59.543	NA	6.153	21.284	4.617	5.13	8.373	5.514	8.424	7.823	5.812	4.561	3.58	2.053	2.525	14.196	8.475	2.739	10.162	15.913	8.022	69.673	25.259	64.673	6.946
AR19K		0.484	1.042	3.441	1.52	2.224	10.037	2.842	4.138	2.803	4.018	6.123	7.009	0.986	1.798	2.596	5.278	3.139	3.136	3.082	4.123	5.088	5.84	1.707	5.762	6.153	NA	8.102	9.772	10.201	12.562	3.581	8.001	7.405	9.586	6.395	3.574	2.108	3.043	5.122	5.195	2.128	7.017	10.341	7.992	9.225	10.045	9.617	8.861
AR33K		1.724	4.649	3.874	4.203	3.451	7.117	1.07	2.787	3.027	8.994	11.108	13.331	0.828	4.151	10.992	15.042	13.645	8.356	7.323	9.972	15.987	22.305	10.075	24.421	21.284	8.102	NA	9.742	10.713	11.229	5.089	12.767	12.766	10.445	11.046	5.998	2.996	3.934	15.901	11.342	4.597	11.238	13.069	8.769	32.833	15.395	31.207	6.776
AR14K		3.543	3.456	3.507	5.134	4.046	16	3.419	5.518	1.828	5.297	7.871	5.205	-0.676	0.029	1.366	6.864	6.104	3.22	3.754	3.454	5.489	9.119	3.951	6.772	4.617	9.772	9.742	NA	25.206	32.186	8.882	8.287	5.902	11.425	6.917	5.734	2.395	3.178	6.338	7.813	0.704	6.239	20.458	15.463	11.187	21.11	9.489	20.287
AR13_10K		3.399	4.698	3.619	3.799	3.335	16.856	4.944	6.132	1.319	6.242	9.249	6.599	0.36	-0.998	4.798	6.61	9.018	5.268	5.553	6.66	8.342	10.342	2.85	7.564	5.13	10.201	10.713	25.206	NA	36.656	8.329	8.13	7.918	12.487	4.661	4.869	1.925	2.897	6.871	7.836	1.88	6.448	23.34	17.896	13.15	24.375	12.592	26.716
ARpost9K		5.56	6.314	5.813	5.535	3.047	19.28	5.974	7.187	1.196	6.386	13.807	8.446	-0.343	0.549	4.29	9.66	9.409	6.7	9.242	10.237	10.07	11.792	3.077	9.463	8.373	12.562	11.229	32.186	36.656	NA	13.495	6.928	8.928	14.331	8.277	6.149	3.472	3.446	10.107	9.246	2.633	6.488	29.578	24.667	14.972	29.59	12.761	29.477
China_AR_EN		2.692	3.94	1.613	1.753	1.756	5.79	1.114	1.134	0.257	2.223	4.854	1.558	0.112	1.788	3.662	6.036	6.864	1.605	3.937	3.917	4.326	7.998	2.214	6.537	5.514	3.581	5.089	8.882	8.329	13.495	NA	-1.291	1.112	0.585	-0.919	-1.779	-0.998	-0.75	3.181	1.445	-0.636	2.054	20.097	15.973	7.501	24.123	6.008	11.973
Taiwan_Hanben_IA		-2.273	-3.65	-0.09	8.637	4.747	7.976	5.623	10.406	2.901	10.634	13.485	12.349	0.907	2.208	1.181	1.677	1.328	1.446	1.131	2.049	-0.23	11.306	4.025	11.558	8.424	8.001	12.767	8.287	8.13	6.928	-1.291	NA	35.41	47.683	36.594	27.861	17.399	19.73	21.538	26.153	15.951	13.654	4.637	1.794	21.667	-0.352	19.584	0.687
China_SEastAsia_Island_EN		-0.553	1.989	1.882	2.079	1.887	7.7	3.089	3.909	1.724	5.116	10.629	10.066	-0.02	3.448	2.904	5.324	5.638	3.043	3.572	4.21	5.693	11.138	4.407	11.829	7.823	7.405	12.766	5.902	7.918	8.928	1.112	35.41	NA	22.375	17.02	10.82	8.908	10.363	15.081	14.491	6.124	9.702	7.755	4.022	18.693	4.721	16.858	3.03
China_SEastAsia_Coastal_LN		-2.212	-1.284	1.887	3.651	4.379	9.883	3.514	4.796	1.042	5.986	8.932	8.846	0.073	1.834	1.474	3.591	5.158	2.614	3.409	3.744	1.641	9.712	2.348	8.585	5.812	9.586	10.445	11.425	12.487	14.331	0.585	47.683	22.375	NA	22.825	16.473	10.803	14.114	17.961	17.868	10.599	8.445	5.487	5.181	17.414	1.036	15.399	2.92
BaBanQinCen		0.046	-1.39	-0.207	3.838	3.782	9.019	1.985	4.762	2.21	7.11	6.792	7.102	0.474	0.156	0.304	1.364	1.83	0.882	1.512	2.177	1.918	7.139	2.678	6.032	4.561	6.395	11.046	6.917	4.661	8.277	-0.919	36.594	17.02	22.825	NA	19.093	10.645	15.548	15.992	15.576	9.442	6.568	2.811	2.438	13.714	-0.64	11.842	-1.634
LaCen		-1.882	-2.275	-0.223	1.696	2.866	5.755	2.589	4.187	1.972	2.782	5.191	5.33	-1.345	1.021	1.416	1.33	1.476	1.561	2.597	1.022	0.524	3.527	1.76	4.981	3.58	3.574	5.998	5.734	4.869	6.149	-1.779	27.861	10.82	16.473	19.093	NA	9.675	12.67	12.643	11.068	6.788	6.387	2.468	2.11	10.429	-1.235	9.53	0.442
Yiyang		-1.451	0.629	-0.735	0.659	1.229	4.025	1.012	1.765	0.512	0.798	2.441	3.266	-0.066	1.745	1.798	1.642	1.59	1.12	0.87	1.09	-0.026	2.727	2.37	1.993	2.053	2.108	2.996	2.395	1.925	3.472	-0.998	17.399	8.908	10.803	10.645	9.675	NA	8.365	6.98	6.53	4.422	2.351	1.662	0.672	6.462	0.12	6.104	-0.611
Shenxian		-1.981	-0.873	-0.627	2.688	0.495	3.409	0.886	2.711	1.219	1.824	4.122	4.703	-0.509	1.036	2.094	-0.22	1.303	-0.917	0.686	0.37	-0.072	4.462	1.344	5.53	2.525	3.043	3.934	3.178	2.897	3.446	-0.75	19.73	10.363	14.114	15.548	12.67	8.365	NA	12.266	9.903	6.298	3.505	0.246	2.406	10.754	-0.638	9.657	0.675
Baojianshan		0.916	2.907	1.934	3.71	3.2	7.834	1.633	3.362	1.374	4.636	7.585	7.957	-0.718	2.837	5.516	8.463	8.754	4.385	7.233	6.616	8.227	16.671	6.782	16.559	14.196	5.122	15.901	6.338	6.871	10.107	3.181	21.538	15.081	17.961	15.992	12.643	6.98	12.266	NA	17.245	5.116	14.738	8.218	5.608	25.19	7.75	24.61	2.015
Dushan		-0.021	0.48	2.481	2.002	2.21	8.034	0.78	3.764	2.362	5.35	7.512	7.239	0.999	1.075	2.47	4.934	6.662	2.848	3.588	3.57	4.78	10.894	2.294	11.179	8.475	5.195	11.342	7.813	7.836	9.246	1.445	26.153	14.491	17.868	15.576	11.068	6.53	9.903	17.245	NA	7.333	10.577	5.427	6.089	17.182	5.273	16.346	1.094
Layi		-0.809	-2.608	1.387	1.477	0.496	1.519	0.066	1.874	2.848	1.348	2.881	1.766	-2.271	0.56	-1.05	-0.732	-0.132	-0.799	-0.572	0.952	1.121	3.796	1.106	4.945	2.739	2.128	4.597	0.704	1.88	2.633	-0.636	15.951	6.124	10.599	9.442	6.788	4.422	6.298	5.116	7.333	NA	2.607	2.149	0.725	8.943	-0.653	7.099	-0.607
Longlin		-1.189	2.493	1.876	3.82	1.683	6.214	1.91	2.784	1.327	4.035	6.656	5.922	0.742	1.948	5.205	7.473	9.596	4.149	2.935	6.794	7.684	12.374	3.593	10.187	10.162	7.017	11.238	6.239	6.448	6.488	2.054	13.654	9.702	8.445	6.568	6.387	2.351	3.505	14.738	10.577	2.607	NA	8.141	5.038	18.971	8.073	18.535	3.688
Mongolia_North_N		6.136	11.747	5.589	6.562	4.737	17.259	1.637	5.021	4.783	6.244	11.657	8.891	0.543	2.124	9.994	15.189	14.748	9.195	11.469	12.919	14.957	21.059	9.07	16.496	15.913	10.341	13.069	20.458	23.34	29.578	20.097	4.637	7.755	5.487	2.811	2.468	1.662	0.246	8.218	5.427	2.149	8.141	NA	32.34	25.382	52.637	21.625	19.902
Mongolia_East_N		4.942	9.474	4.096	3.267	2.531	12.276	2.514	2.835	2.794	4.325	9.828	6.845	1.171	1.362	8.062	11.85	12.675	7.139	8.444	8.397	14.215	13.479	5.495	10.825	8.022	7.992	8.769	15.463	17.896	24.667	15.973	1.794	4.022	5.181	2.438	2.11	0.672	2.406	5.608	6.089	0.725	5.038	32.34	NA	14.491	33.151	14.136	15.548
Russia_MLBA_Sintashta		2.274	5.338	3.493	3.323	3.744	11.347	2.119	8.923	10.622	18.545	19.152	23.916	1.568	6.164	13.791	19.444	23.032	11.623	11.934	16.6	22.864	70.565	38.349	77.846	69.673	9.225	32.833	11.187	13.15	14.972	7.501	21.667	18.693	17.414	13.714	10.429	6.462	10.754	25.19	17.182	8.943	18.971	25.382	14.491	NA	30.114	95.143	9.137
Russia_Shamanka_Eneolithic.SG		8.056	12.742	6.27	5.21	6.895	13.456	2.999	4.792	4.363	8.024	13.026	9.244	1.151	2.625	12.013	15.891	17.722	8.588	10.186	13.478	19.745	33.48	14.2	27.38	25.259	10.045	15.395	21.11	24.375	29.59	24.123	-0.352	4.721	1.036	-0.64	-1.235	0.12	-0.638	7.75	5.273	-0.653	8.073	52.637	33.151	30.114	NA	29.652	25.974
Russia_Srubnaya		0.424	5.754	3.615	2.957	3.842	10.38	2.194	7.953	9.628	16.69	16.345	21.366	0.905	6.681	13.752	19.008	22.642	10.549	9.648	14.927	22.247	67.84	34.275	77.49	64.673	9.617	31.207	9.489	12.592	12.761	6.008	19.584	16.858	15.399	11.842	9.53	6.104	9.657	24.61	16.346	7.099	18.535	21.625	14.136	95.143	29.652	NA	8.98
Russia_DevilsCave_N.SG		4.827	6.632	1.251	4.49	5.405	11.51	2.322	5.766	2.216	4.404	9.418	6.956	0.277	1.711	6.304	7.293	7.054	3.855	5.426	7.563	9.132	7.432	4.297	6.208	6.946	8.861	6.776	20.287	26.716	29.477	11.973	0.687	3.03	2.92	-1.634	0.442	-0.611	0.675	2.015	1.094	-0.607	3.688	19.902	15.548	9.137	25.974	8.98	NA
Russia_MN_Boisman		6.996	7.926	4.644	6.479	5.358	18.97	4.786	8.805	2.55	9.365	19.542	12.691	1.688	3.165	6.676	10.155	11.876	5.31	7.194	10.264	10.36	13.599	5.295	11.485	10.009	13.64	13.231	27.994	34.46	42.451	15.742	9.288	8.105	9.054	5.089	3.001	2.908	2.701	8.179	4.98	3.244	6.296	32.921	26.027	16.304	35.144	15.232	41.966
[truncated: 1 more columns]

## Sheet: Supplementary table 3
Supplementary table 3. Admixture signatures inferred from the admixture-f3-statistics in the form of f3(source1, source2; SDH) based on HO_Affy
Populations	Mongolian_NonInM	Mongolian_InM	Ewenki_Heihe	Daur_Tsitsihar	Miao_Guangxi	Yao_Guangxi	Han_Guangxi	Han_Haikou	Miao_Daozhen	Miao_Kaili	Hlai_Qiongzhong	Gelao_Guizhou	Bouyei_Longli	Dong_Qiandongnan	Zhuang_Guangxi	Jing_Guangxi	Sui_Guizhou	Sui_Guangxi	Han_HulunBuir	HanGZ_Bijie	Han_Baotou	HanHB_Enshi	HanG_Zunyi
Mongolian_NonInM	NA	35.151	10.06	13.652	-0.722	-2.826	-4.257	-2.76	-0.845	-1.351	-1.825	0.395	-1.338	-2.074	-2.605	-1.475	-0.995	-1.543	2.247	-1.299	5.843	-0.412	-1.137
Mongolian_InM	35.151	NA	15.765	21.037	-6.296	-10.005	-11.77	-9.886	-4.353	-6.252	-8.07	-3.835	-6.834	-7.001	-8.824	-7.452	-7.555	-7.017	2.162	-3.783	6.061	-3.127	-5.459
Ewenki_Heihe	10.06	15.765	NA	6.547	0.619	0.597	0.167	-0.402	-0.404	1.437	0.004	1.466	1.22	1.446	0.885	0.474	0.812	2.069	0.394	-0.866	0.853	-0.114	0.011
Daur_Tsitsihar	13.652	21.037	6.547	NA	-2.997	-4.181	-4.833	-4.592	-0.845	-3.257	-2.727	-0.925	-3.135	-2.582	-3.662	-3.561	-4.004	-2.96	-0.429	-1.348	4.07	-0.961	-2.016
Miao_Guangxi	-0.722	-6.296	0.619	-2.997	NA	55.044	60.538	46.271	27.499	65.233	54.931	32.388	58.756	59.299	62.659	49.418	63.76	65.348	-1.832	23.682	-2.705	20.781	30.823
Yao_Guangxi	-2.826	-10.005	0.597	-4.181	55.044	NA	63.387	51.195	26.538	47.67	57.012	31.52	54.475	52.456	67.641	53.086	60.167	55.518	-2.283	21.174	-2.53	20.234	30.809
Han_Guangxi	-4.257	-11.77	0.167	-4.833	60.538	63.387	NA	59.275	32.467	54.803	68.013	38.08	63.617	64.358	76.636	62.438	70.931	64.139	-0.69	26.476	-4.914	24.803	36.688
Han_Haikou	-2.76	-9.886	-0.402	-4.592	46.271	51.195	59.275	NA	23.798	39.335	55.784	29.488	46.62	45.728	59.075	51.09	53.891	47.527	-2.284	19.485	-3.294	17.026	28.399
Miao_Daozhen	-0.845	-4.353	-0.404	-0.845	27.499	26.538	32.467	23.798	NA	26.085	29.208	18.911	25.03	28.267	31.642	26.599	28.618	26.852	-1.032	12.068	-1.084	10.516	17.862
Miao_Kaili	-1.351	-6.252	1.437	-3.257	65.233	47.67	54.803	39.335	26.085	NA	45.468	30.424	54.934	53.266	55.361	45.316	56.131	54.333	-1.645	19.989	-1.88	17.554	29.356
Hlai_Qiongzhong	-1.825	-8.07	0.004	-2.727	54.931	57.012	68.013	55.784	29.208	45.468	NA	36.418	58.764	53.987	68.709	56.254	61.061	56.838	-1.175	22.232	-3.075	22.2	31.487
Gelao_Guizhou	0.395	-3.835	1.466	-0.925	32.388	31.52	38.08	29.488	18.911	30.424	36.418	NA	32.864	30.915	40.277	32.397	35.923	31.87	0.296	13.215	-2.379	12.319	19.491
Bouyei_Longli	-1.338	-6.834	1.22	-3.135	58.756	54.475	63.617	46.62	25.03	54.934	58.764	32.864	NA	55.885	63.963	51.28	59.476	57.732	-1.657	20.482	-2.338	19.285	30.323
Dong_Qiandongnan	-2.074	-7.001	1.446	-2.582	59.299	52.456	64.358	45.728	28.267	53.266	53.987	30.915	55.885	NA	61.927	50.112	58.911	57.946	-1.308	21.224	-3.34	18.962	29.242
Zhuang_Guangxi	-2.605	-8.824	0.885	-3.662	62.659	67.641	76.636	59.075	31.642	55.361	68.709	40.277	63.963	61.927	NA	63.761	72.623	64.306	-1.181	26.721	-4.568	24.261	36.567
Jing_Guangxi	-1.475	-7.452	0.474	-3.561	49.418	53.086	62.438	51.09	26.599	45.316	56.254	32.397	51.28	50.112	63.761	NA	56.994	53.423	-0.159	21.059	-3.304	18.949	29.867
Sui_Guizhou	-0.995	-7.555	0.812	-4.004	63.76	60.167	70.931	53.891	28.618	56.131	61.061	35.923	59.476	58.911	72.623	56.994	NA	64.163	-0.624	24.389	-3.907	20.072	32.673
Sui_Guangxi	-1.543	-7.017	2.069	-2.96	65.348	55.518	64.139	47.527	26.852	54.333	56.838	31.87	57.732	57.946	64.306	53.423	64.163	NA	-1.654	22.472	-2.002	20.3	30.987
Han_HulunBuir	2.247	2.162	0.394	-0.429	-1.832	-2.283	-0.69	-2.284	-1.032	-1.645	-1.175	0.296	-1.657	-1.308	-1.181	-0.159	-0.624	-1.654	NA	-0.537	0.496	0.087	-0.757
HanGZ_Bijie	-1.299	-3.783	-0.866	-1.348	23.682	21.174	26.476	19.485	12.068	19.989	22.232	13.215	20.482	21.224	26.721	21.059	24.389	22.472	-0.537	NA	-1.839	8.135	10.972
Han_Baotou	5.843	6.061	0.853	4.07	-2.705	-2.53	-4.914	-3.294	-1.084	-1.88	-3.075	-2.379	-2.338	-3.34	-4.568	-3.304	-3.907	-2.002	0.496	-1.839	NA	-2.002	-2.164
HanHB_Enshi	-0.412	-3.127	-0.114	-0.961	20.781	20.234	24.803	17.026	10.516	17.554	22.2	12.319	19.285	18.962	24.261	18.949	20.072	20.3	0.087	8.135	-2.002	NA	11.373
HanG_Zunyi	-1.137	-5.459	0.011	-2.016	30.823	30.809	36.688	28.399	17.862	29.356	31.487	19.491	30.323	29.242	36.567	29.867	32.673	30.987	-0.757	10.972	-2.164	11.373	NA

## Sheet: Supplementary table 4
Supplementary table 4. Symmetric f4-statistic testing in the form of f4(Ancient Reference1, Ancient Reference2; SDH, Mbuti)
Reference	Reference	SDH	Outgroup	f4	stderr	Zscore	BABA	ABBA	nsnps
China_NEastAsia_Coastal_EN	Japan_Jomon	Han_Shandong	Mbuti	0.007639	0.000484	15.781	17651	15742	249904
China_NEastAsia_Coastal_EN	Ando	Han_Shandong	Mbuti	0.00026	0.000877	0.297	1934	1926	30308
China_NEastAsia_Coastal_EN	Changhang	Han_Shandong	Mbuti	0.002485	0.000775	3.205	2690	2586	41777
China_NEastAsia_Coastal_EN	Yokchido	Han_Shandong	Mbuti	0.006071	0.000747	8.131	3521	3210	51213
China_NEastAsia_Coastal_EN	Nagabaka_historic	Han_Shandong	Mbuti	0.00244	0.000345	7.08	19339	18628	291724
China_NEastAsia_Coastal_EN	Nagabaka_late	Han_Shandong	Mbuti	0.007201	0.000521	13.834	13164	11817	186973
China_NEastAsia_Coastal_EN	Chokhopani	Han_Shandong	Mbuti	0.002159	0.000353	6.117	21285	20597	318746
China_NEastAsia_Coastal_EN	Mebrak	Han_Shandong	Mbuti	0.001928	0.000284	6.778	21148	20534	318754
China_NEastAsia_Coastal_EN	Samdzong	Han_Shandong	Mbuti	0.002215	0.000285	7.784	21241	20535	318754
China_NEastAsia_Coastal_EN	Suila	Han_Shandong	Mbuti	0.002624	0.000493	5.323	14371	13806	215591
China_NEastAsia_Coastal_EN	Lubrak	Han_Shandong	Mbuti	0.001547	0.000404	3.832	14508	14167	220592
China_NEastAsia_Coastal_EN	Rhirhi	Han_Shandong	Mbuti	0.002213	0.000326	6.794	20820	20128	312770
China_NEastAsia_Coastal_EN	Kyang	Han_Shandong	Mbuti	0.002213	0.000267	8.294	21267	20562	318754
China_NEastAsia_Coastal_EN	China_Xinjiang_IA	Han_Shandong	Mbuti	0.012095	0.000454	26.644	16883	14164	224795
China_NEastAsia_Coastal_EN	Tarim_EMBA1	Han_Shandong	Mbuti	0.015651	0.000445	35.176	24699	19763	315399
China_NEastAsia_Coastal_EN	Dzungaria_EBA1	Han_Shandong	Mbuti	0.020291	0.000437	46.448	23038	17344	280605
China_NEastAsia_Coastal_EN	Dzungaria_EBA2	Han_Shandong	Mbuti	0.018149	0.000503	36.076	20066	15553	248646
China_NEastAsia_Coastal_EN	AR19K	Han_Shandong	Mbuti	0.002432	0.000485	5.013	14724	14183	222389
China_NEastAsia_Coastal_EN	AR33K	Han_Shandong	Mbuti	0.015424	0.000563	27.375	21779	17429	281999
China_NEastAsia_Coastal_EN	China_HMMH_MN	Han_Shandong	Mbuti	0.00131	0.000459	2.851	12268	12020	189691
China_NEastAsia_Coastal_EN	AR14K	Han_Shandong	Mbuti	0.001231	0.000407	3.023	11005	10796	169564
China_NEastAsia_Coastal_EN	AR13_10K	Han_Shandong	Mbuti	0.001382	0.000404	3.424	10361	10140	159352
China_NEastAsia_Coastal_EN	ARpost9K	Han_Shandong	Mbuti	0.000939	0.00031	3.034	15751	15521	244338
China_NEastAsia_Coastal_EN	China_AR_EN	Han_Shandong	Mbuti	0.000565	0.000515	1.098	6677	6618	103744
China_NEastAsia_Coastal_EN	China_AR_Xianbei_IA	Han_Shandong	Mbuti	0.001806	0.000611	2.954	5391	5243	81875
China_NEastAsia_Coastal_EN	China_NEastAsia_Inland_EN	Han_Shandong	Mbuti	0.001699	0.000469	3.619	16649	16216	255167
China_NEastAsia_Coastal_EN	China_Tianyuan	Han_Shandong	Mbuti	0.01465	0.000571	25.652	20152	16310	262258
China_NEastAsia_Coastal_EN	China_WLR_BA	Han_Shandong	Mbuti	-5.8e-05	0.000425	-0.135	11205	11215	174358
China_NEastAsia_Coastal_EN	China_WLR_LN	Han_Shandong	Mbuti	-0.000813	0.000347	-2.339	17061	17277	266728
China_NEastAsia_Coastal_EN	China_WLR_MN	Han_Shandong	Mbuti	-0.000194	0.000334	-0.579	20186	20247	316709
China_NEastAsia_Coastal_EN	China_Miaozigou_MN	Han_Shandong	Mbuti	-0.002	0.000543	-3.685	5990	6180	94988
China_NEastAsia_Coastal_EN	Taiwan_Hanben_IA	Han_Shandong	Mbuti	0.000379	0.000246	1.542	20730	20609	318236
China_NEastAsia_Coastal_EN	China_SEastAsia_Island_EN	Han_Shandong	Mbuti	0.003259	0.000402	8.111	17961	17091	267220
China_NEastAsia_Coastal_EN	China_SEastAsia_Coastal_LN	Han_Shandong	Mbuti	0.002191	0.000343	6.385	13343	12901	201924
China_NEastAsia_Coastal_EN	China_SEastAsia_Coastal_Historic	Han_Shandong	Mbuti	-0.0004	0.000554	-0.723	6107	6145	94966
China_NEastAsia_Coastal_EN	China_SEastAsia_Coastal_EN	Han_Shandong	Mbuti	0.004776	0.000404	11.815	14295	13296	209143
China_NEastAsia_Coastal_EN	China_SEastAsia_Island_LN	Han_Shandong	Mbuti	0.00109	0.000985	1.108	1456	1432	22441
China_NEastAsia_Coastal_EN	GaoHuaHua	Han_Shandong	Mbuti	0.000597	0.000347	1.723	18518	18349	282969
China_NEastAsia_Coastal_EN	BaBanQinCen	Han_Shandong	Mbuti	0.000694	0.000351	1.98	14467	14313	222034
China_NEastAsia_Coastal_EN	LaCen	Han_Shandong	Mbuti	0.000862	0.000412	2.092	16157	15945	246422
China_NEastAsia_Coastal_EN	Yiyang	Han_Shandong	Mbuti	0.000837	0.000597	1.401	5524	5453	84666
China_NEastAsia_Coastal_EN	Shenxian	Han_Shandong	Mbuti	0.001279	0.000445	2.875	12545	12302	189962
China_NEastAsia_Coastal_EN	Baojianshan	Han_Shandong	Mbuti	0.007625	0.000416	18.346	17077	15243	240504
China_NEastAsia_Coastal_EN	Dushan	Han_Shandong	Mbuti	0.005019	0.000489	10.258	11903	11030	173779
China_NEastAsia_Coastal_EN	Layi	Han_Shandong	Mbuti	0.002406	0.000701	3.433	3935	3794	58743
China_NEastAsia_Coastal_EN	Longlin	Han_Shandong	Mbuti	0.009062	0.000724	12.516	4894	4278	67991
China_NEastAsia_Coastal_EN	Mongolia_LBA_MongunTaiga_3	Han_Shandong	Mbuti	0.01406	0.000403	34.879	22505	18371	294004
China_NEastAsia_Coastal_EN	Mongolia_EIA_Sagly_4	Han_Shandong	Mbuti	0.014076	0.000315	44.726	24088	19643	315722
China_NEastAsia_Coastal_EN	Mongolia_MBA_Munkhkhairkhan_1	Han_Shandong	Mbuti	0.005873	0.000385	15.25	20545	18803	296546
China_NEastAsia_Coastal_EN	Mongolia_LBA_Khovsgol_6	Han_Shandong	Mbuti	0.006168	0.000282	21.874	21945	19994	316391
China_NEastAsia_Coastal_EN	Mongolia_North_N	Han_Shandong	Mbuti	0.002034	0.000294	6.919	20168	19543	307187
China_NEastAsia_Coastal_EN	Mongolia_East_N	Han_Shandong	Mbuti	0.001416	0.000349	4.059	18851	18441	289133
China_NEastAsia_Coastal_EN	Mongolia_LBA_CenterWest_5	Han_Shandong	Mbuti	0.015795	0.0005	31.568	23729	18922	304306
China_NEastAsia_Coastal_EN	Mongolia_EBA_Ulgii_1	Han_Shandong	Mbuti	0.005422	0.000343	15.806	20373	18767	296122
China_NEastAsia_Coastal_EN	Mongolia_LBA_CenterWest_4	Han_Shandong	Mbuti	0.005366	0.000281	19.08	21621	19936	314076
China_NEastAsia_Coastal_EN	Mongolia_EIA_SlabGrave_1	Han_Shandong	Mbuti	0.001858	0.000248	7.492	20681	20097	314684
China_NEastAsia_Coastal_EN	Mongolia_EBA_Chemurchek_2	Han_Shandong	Mbuti	0.018734	0.000473	39.593	22045	16913	273907
China_NEastAsia_Coastal_EN	Mongolia_LBA_Ulaanzukh_2	Han_Shandong	Mbuti	0.001031	0.000338	3.051	17786	17503	274040
China_NEastAsia_Coastal_EN	China_Shimao_LN	Han_Shandong	Mbuti	-0.001038	0.000317	-3.273	20088	20415	315448
China_NEastAsia_Coastal_EN	China_Upper_YR_LN	Han_Shandong	Mbuti	-0.00038	0.000308	-1.237	20321	20441	315647
China_NEastAsia_Coastal_EN	China_Upper_YR_IA	Han_Shandong	Mbuti	-0.000879	0.000316	-2.786	19723	19993	307637
China_NEastAsia_Coastal_EN	China_YR_MN	Han_Shandong	Mbuti	-0.000703	0.000289	-2.435	20301	20525	317135
China_NEastAsia_Coastal_EN	China_YR_LN	Han_Shandong	Mbuti	-0.000979	0.000261	-3.758	20368	20680	318666
China_NEastAsia_Coastal_EN	China_YR_LBIA	Han_Shandong	Mbuti	-0.00121	0.000264	-4.591	20186	20570	317098
China_NEastAsia_Coastal_EN	Russia_Ekven_OldBeringSea	Han_Shandong	Mbuti	0.005042	0.000316	15.943	21686	20090	316565
China_NEastAsia_Coastal_EN	Russia_Ekven_IA	Han_Shandong	Mbuti	0.005825	0.000445	13.084	13325	12200	193129
China_NEastAsia_Coastal_EN	Russia_Siberia_Lena_EBA	Han_Shandong	Mbuti	0.00483	0.000293	16.481	21408	19892	313930
China_NEastAsia_Coastal_EN	Russia_IA_EarlySarmatian	Han_Shandong	Mbuti	0.020498	0.000513	39.937	17374	13048	211048
China_NEastAsia_Coastal_EN	Russia_Shamanka_Eneolithic	Han_Shandong	Mbuti	0.002601	0.000264	9.848	21195	20366	318741
China_NEastAsia_Coastal_EN	Russia_Afanasievo	Han_Shandong	Mbuti	0.022596	0.000493	45.838	20850	15220	249193
China_NEastAsia_Coastal_EN	Russia_Afanasievo	Han_Shandong	Mbuti	0.022294	0.000408	54.694	26510	19448	316746
China_NEastAsia_Coastal_EN	Russia_DevilsCave_N	Han_Shandong	Mbuti	0.000706	0.000336	2.101	20634	20409	318699
China_NEastAsia_Coastal_EN	Russia_Steppe_Catacomb	Han_Shandong	Mbuti	0.023023	0.000461	49.905	21784	15817	259148
China_NEastAsia_Coastal_EN	Russia_North_Caucasus	Han_Shandong	Mbuti	0.022468	0.000439	51.218	21521	15723	258051
China_NEastAsia_Coastal_EN	Russia_MN_Boisman	Han_Shandong	Mbuti	0.000882	0.000283	3.118	19261	18996	299636

## Sheet: Supplementary table 5
Supplementary table 5. F4(ANEA, SDH; Reference, Mbuti)
ANEA	SDH	Reference	Outgroup	f4	stderr	Zscore	BABA	ABBA	nsnps
China_NEastAsia_Coastal_EN	Han_Shandong	Japan_Jomon	Mbuti	0.000569	0.000374	1.523	15884	15742	249904
China_NEastAsia_Coastal_EN	Han_Shandong	Ando	Mbuti	0.000699	0.000732	0.954	1947	1926	30308
China_NEastAsia_Coastal_EN	Han_Shandong	Changhang	Mbuti	0.000919	0.000641	1.435	2624	2586	41777
China_NEastAsia_Coastal_EN	Han_Shandong	Yokchido	Mbuti	0.000799	0.000594	1.344	3251	3210	51213
China_NEastAsia_Coastal_EN	Han_Shandong	Nagabaka_historic	Mbuti	0.000571	0.000289	1.973	18794	18628	291724
China_NEastAsia_Coastal_EN	Han_Shandong	China_YR_MN	Mbuti	-0.000147	0.000286	-0.513	20478	20525	317135
China_NEastAsia_Coastal_EN	Han_Shandong	Taiwan_Hanben_IA	Mbuti	-0.000404	0.000259	-1.558	20481	20609	318236
China_NEastAsia_Coastal_EN	Han_Shandong	Nagabaka_late	Mbuti	0.000392	0.000428	0.917	11891	11817	186973
China_NEastAsia_Coastal_EN	Han_Shandong	Chokhopani	Mbuti	-0.000749	0.000291	-2.57	20358	20597	318746
China_NEastAsia_Coastal_EN	Han_Shandong	Mebrak	Mbuti	-0.000147	0.000267	-0.549	20487	20534	318754
China_NEastAsia_Coastal_EN	Han_Shandong	Samdzong	Mbuti	-0.000353	0.000255	-1.383	20422	20535	318754
China_NEastAsia_Coastal_EN	Han_Shandong	Suila	Mbuti	-0.000178	0.000386	-0.461	13767	13806	215591
China_NEastAsia_Coastal_EN	Han_Shandong	Lubrak	Mbuti	0.00035	0.000345	1.012	14244	14167	220592
China_NEastAsia_Coastal_EN	Han_Shandong	Rhirhi	Mbuti	-7e-06	0.000279	-0.025	20126	20128	312770
China_NEastAsia_Coastal_EN	Han_Shandong	Kyang	Mbuti	-0.0005	0.000255	-1.959	20402	20562	318754
China_NEastAsia_Coastal_EN	Han_Shandong	China_Xinjiang_IA	Mbuti	-0.000165	0.000341	-0.484	14127	14164	224795
China_NEastAsia_Coastal_EN	Han_Shandong	Tarim_EMBA1	Mbuti	-1.8e-05	0.0003	-0.061	19757	19763	315399
China_NEastAsia_Coastal_EN	Han_Shandong	Dzungaria_EBA1	Mbuti	0.000399	0.000286	1.396	17456	17344	280605
China_NEastAsia_Coastal_EN	Han_Shandong	Dzungaria_EBA2	Mbuti	-0.000144	0.000331	-0.434	15517	15553	248646
China_NEastAsia_Coastal_EN	Han_Shandong	AR19K	Mbuti	0.001743	0.000368	4.732	14571	14183	222389
China_NEastAsia_Coastal_EN	Han_Shandong	AR33K	Mbuti	0.000831	0.000359	2.312	17663	17429	281999
China_NEastAsia_Coastal_EN	Han_Shandong	China_HMMH_MN	Mbuti	0.001208	0.00041	2.946	12249	12020	189691
China_NEastAsia_Coastal_EN	Han_Shandong	AR14K	Mbuti	0.003211	0.000355	9.047	11341	10796	169564
China_NEastAsia_Coastal_EN	Han_Shandong	AR13_10K	Mbuti	0.002852	0.000329	8.672	10595	10140	159352
China_NEastAsia_Coastal_EN	Han_Shandong	ARpost9K	Mbuti	0.002644	0.000283	9.337	16167	15521	244338
China_NEastAsia_Coastal_EN	Han_Shandong	China_AR_EN	Mbuti	0.000663	0.000472	1.404	6687	6618	103744
China_NEastAsia_Coastal_EN	Han_Shandong	China_AR_Xianbei_IA	Mbuti	0.000741	0.000532	1.393	5304	5243	81875
China_NEastAsia_Coastal_EN	Han_Shandong	China_NEastAsia_Inland_EN	Mbuti	0.001803	0.000362	4.98	16676	16216	255167
China_NEastAsia_Coastal_EN	Han_Shandong	China_Tianyuan	Mbuti	0.000976	0.000342	2.859	16566	16310	262258
China_NEastAsia_Coastal_EN	Han_Shandong	China_WLR_BA	Mbuti	0.000187	0.000366	0.512	11247	11215	174358
China_NEastAsia_Coastal_EN	Han_Shandong	China_WLR_LN	Mbuti	-5.5e-05	0.00033	-0.165	17263	17277	266728
China_NEastAsia_Coastal_EN	Han_Shandong	China_WLR_MN	Mbuti	0.001666	0.000322	5.18	20775	20247	316709
China_NEastAsia_Coastal_EN	Han_Shandong	China_SEastAsia_Island_EN	Mbuti	0.000541	0.000326	1.658	17235	17091	267220
China_NEastAsia_Coastal_EN	Han_Shandong	China_SEastAsia_Coastal_LN	Mbuti	0.000993	0.00031	3.201	13101	12901	201924
China_NEastAsia_Coastal_EN	Han_Shandong	China_SEastAsia_Coastal_Historic	Mbuti	0.000583	0.00048	1.214	6200	6145	94966
China_NEastAsia_Coastal_EN	Han_Shandong	China_SEastAsia_Coastal_EN	Mbuti	0.00119	0.000349	3.411	13545	13296	209143
China_NEastAsia_Coastal_EN	Han_Shandong	China_SEastAsia_Island_LN	Mbuti	0.000916	0.000825	1.111	1452	1432	22441
China_NEastAsia_Coastal_EN	Han_Shandong	GaoHuaHua	Mbuti	-0.000569	0.000312	-1.826	18188	18349	282969
China_NEastAsia_Coastal_EN	Han_Shandong	BaBanQinCen	Mbuti	0.000664	0.000318	2.091	14461	14313	222034
China_NEastAsia_Coastal_EN	Han_Shandong	LaCen	Mbuti	0.000121	0.000347	0.348	15975	15945	246422
China_NEastAsia_Coastal_EN	Han_Shandong	Yiyang	Mbuti	0.000467	0.000494	0.946	5492	5453	84666
China_NEastAsia_Coastal_EN	Han_Shandong	Shenxian	Mbuti	-0.000452	0.000384	-1.177	12216	12302	189962
China_NEastAsia_Coastal_EN	Han_Shandong	Baojianshan	Mbuti	0.000741	0.000384	1.929	15422	15243	240504
China_NEastAsia_Coastal_EN	Han_Shandong	Dushan	Mbuti	0.000972	0.000393	2.475	11199	11030	173779
China_NEastAsia_Coastal_EN	Han_Shandong	Layi	Mbuti	-0.001026	0.00059	-1.738	3734	3794	58743
China_NEastAsia_Coastal_EN	Han_Shandong	Longlin	Mbuti	0.001238	0.000525	2.357	4362	4278	67991
China_NEastAsia_Coastal_EN	Han_Shandong	Mongolia_LBA_MongunTaiga_3	Mbuti	0.00079	0.000276	2.858	18603	18371	294004
China_NEastAsia_Coastal_EN	Han_Shandong	Mongolia_EIA_Sagly_4	Mbuti	0.001337	0.000235	5.689	20066	19643	315722
China_NEastAsia_Coastal_EN	Han_Shandong	Mongolia_MBA_Munkhkhairkhan_1	Mbuti	0.001078	0.000317	3.397	19123	18803	296546
China_NEastAsia_Coastal_EN	Han_Shandong	Mongolia_LBA_Khovsgol_6	Mbuti	0.001201	0.000241	4.982	20374	19994	316391
China_NEastAsia_Coastal_EN	Han_Shandong	Mongolia_North_N	Mbuti	0.001749	0.000269	6.494	20081	19543	307187
China_NEastAsia_Coastal_EN	Han_Shandong	Mongolia_East_N	Mbuti	0.00154	0.000312	4.943	18887	18441	289133
China_NEastAsia_Coastal_EN	Han_Shandong	Mongolia_LBA_CenterWest_5	Mbuti	0.000833	0.000287	2.896	19175	18922	304306
China_NEastAsia_Coastal_EN	Han_Shandong	Mongolia_EBA_Ulgii_1	Mbuti	0.001178	0.000291	4.045	19116	18767	296122
China_NEastAsia_Coastal_EN	Han_Shandong	Mongolia_LBA_CenterWest_4	Mbuti	0.001304	0.000257	5.081	20346	19936	314076
China_NEastAsia_Coastal_EN	Han_Shandong	Mongolia_EIA_SlabGrave_1	Mbuti	0.001423	0.000258	5.507	20544	20097	314684
China_NEastAsia_Coastal_EN	Han_Shandong	Mongolia_EBA_Chemurchek_2	Mbuti	0.000951	0.000304	3.132	17174	16913	273907
China_NEastAsia_Coastal_EN	Han_Shandong	Mongolia_LBA_Ulaanzukh_2	Mbuti	0.001249	0.000294	4.247	17845	17503	274040
China_NEastAsia_Coastal_EN	Han_Shandong	China_Shimao_LN	Mbuti	-0.000144	0.000315	-0.456	20370	20415	315448
China_NEastAsia_Coastal_EN	Han_Shandong	China_Upper_YR_LN	Mbuti	-0.000364	0.000288	-1.265	20326	20441	315647
China_NEastAsia_Coastal_EN	Han_Shandong	China_Upper_YR_IA	Mbuti	-0.00058	0.000297	-1.95	19815	19993	307637
China_NEastAsia_Coastal_EN	Han_Shandong	China_YR_LN	Mbuti	-0.00049	0.000252	-1.947	20524	20680	318666
China_NEastAsia_Coastal_EN	Han_Shandong	China_YR_LBIA	Mbuti	-0.000414	0.000268	-1.548	20439	20570	317098
China_NEastAsia_Coastal_EN	Han_Shandong	Russia_Ekven_OldBeringSea	Mbuti	0.001552	0.000272	5.711	20581	20090	316565
China_NEastAsia_Coastal_EN	Han_Shandong	Russia_Ekven_IA	Mbuti	0.000752	0.000371	2.026	12345	12200	193129
China_NEastAsia_Coastal_EN	Han_Shandong	Russia_Siberia_Lena_EBA	Mbuti	0.001401	0.000271	5.176	20331	19892	313930
China_NEastAsia_Coastal_EN	Han_Shandong	Russia_IA_EarlySarmatian	Mbuti	0.000292	0.000333	0.877	13110	13048	211048
China_NEastAsia_Coastal_EN	Han_Shandong	Russia_Shamanka_Eneolithic	Mbuti	0.000728	0.00026	2.802	20598	20366	318741
China_NEastAsia_Coastal_EN	Han_Shandong	Russia_Afanasievo	Mbuti	0.00081	0.000222	3.641	19705	19448	316746
China_NEastAsia_Coastal_EN	Han_Shandong	Russia_DevilsCave_N	Mbuti	0.001213	0.000321	3.783	20796	20409	318699
China_NEastAsia_Coastal_EN	Han_Shandong	Russia_Steppe_Catacomb	Mbuti	0.001302	0.000259	5.035	16155	15817	259148
China_NEastAsia_Coastal_EN	Han_Shandong	Russia_North_Caucasus	Mbuti	0.00148	0.000276	5.372	16105	15723	258051
China_NEastAsia_Coastal_EN	Han_Shandong	Russia_MN_Boisman	Mbuti	0.002115	0.000279	7.577	19630	18996	299636
China_NEastAsia_Coastal_EN	Han_Shandong	China_Miaozigou_MN	Mbuti	-0.000233	0.000515	-0.453	6158	6180	94988
China_NEastAsia_Coastal_EN	Han_Shandong	Laos_BA.WGC	Mbuti	-0.000705	0.00054	-1.305	5380	5440	86276
China_NEastAsia_Coastal_EN	Han_Shandong	Laos_LN_BA	Mbuti	-0.001346	0.000377	-3.567	14596	14908	231806
China_NEastAsia_Coastal_EN	Han_Shandong	Malaysia_LN	Mbuti	-0.001292	0.000356	-3.631	15826	16153	253339
China_NEastAsia_Coastal_EN	Han_Shandong	Malaysia_Jehai	Mbuti	-0.00089	0.00033	-2.699	19757	20041	318717
China_NEastAsia_Coastal_EN	Han_Shandong	Vietnam_BA	Mbuti	0.000317	0.000427	0.742	6709	6676	104505
China_NEastAsia_Coastal_EN	Han_Shandong	Thailand_IA	Mbuti	-0.001052	0.00037	-2.843	10367	10542	166201
China_YR_MN	Han_Shandong	Japan_Jomon	Mbuti	3e-06	0.000372	0.008	17037	17037	271927
China_YR_MN	Han_Shandong	Ando	Mbuti	7.1e-05	0.000858	0.083	1972	1970	30959
China_YR_MN	Han_Shandong	Changhang	Mbuti	-0.000195	0.000726	-0.268	2640	2648	42736
China_YR_MN	Han_Shandong	Yokchido	Mbuti	-0.000685	0.000657	-1.042	3278	3314	52460
China_YR_MN	Han_Shandong	Nagabaka_historic	Mbuti	-0.000269	0.000304	-0.885	19429	19512	306070
China_YR_MN	Han_Shandong	Taiwan_Hanben_IA	Mbuti	-0.000757	0.000234	-3.241	21980	22241	345299
China_YR_MN	Han_Shandong	Nagabaka_late	Mbuti	-0.000303	0.000413	-0.734	12109	12167	193213
China_YR_MN	Han_Shandong	Chokhopani	Mbuti	0.000247	0.000296	0.836	22219	22133	347734
China_YR_MN	Han_Shandong	Mebrak	Mbuti	0.000213	0.000239	0.891	22230	22156	347746
China_YR_MN	Han_Shandong	Samdzong	Mbuti	8.5e-05	0.000233	0.364	22172	22143	347748
China_YR_MN	Han_Shandong	Suila	Mbuti	0.000472	0.000374	1.263	14299	14194	224090
China_YR_MN	Han_Shandong	Lubrak	Mbuti	0.000191	0.000366	0.523	14552	14509	227234
China_YR_MN	Han_Shandong	Rhirhi	Mbuti	0.000191	0.000282	0.678	21425	21361	335250
China_YR_MN	Han_Shandong	Kyang	Mbuti	0.000291	0.000226	1.287	22215	22113	347750
China_YR_MN	Han_Shandong	China_Xinjiang_IA	Mbuti	-8e-06	0.00033	-0.024	15258	15259	244181
China_YR_MN	Han_Shandong	Tarim_EMBA1	Mbuti	-0.000125	0.000277	-0.449	21200	21243	341406
China_YR_MN	Han_Shandong	Dzungaria_EBA1	Mbuti	3.2e-05	0.00028	0.116	18661	18651	303065
China_YR_MN	Han_Shandong	Dzungaria_EBA2	Mbuti	-0.000181	0.000299	-0.605	16530	16579	267319
China_YR_MN	Han_Shandong	AR19K	Mbuti	0.000538	0.000379	1.42	14544	14422	226111
China_YR_MN	Han_Shandong	AR33K	Mbuti	0.000678	0.000362	1.873	18023	17826	290459
China_YR_MN	Han_Shandong	China_HMMH_MN	Mbuti	0.000751	0.000408	1.838	13173	13018	206367
China_YR_MN	Han_Shandong	AR14K	Mbuti	0.000548	0.000389	1.409	11041	10948	170141
China_YR_MN	Han_Shandong	AR13_10K	Mbuti	0.000296	0.000372	0.794	10346	10299	159891
China_YR_MN	Han_Shandong	ARpost9K	Mbuti	0.000607	0.000309	1.963	16020	15870	247992
China_YR_MN	Han_Shandong	China_AR_EN	Mbuti	-0.000124	0.00049	-0.253	6937	6951	109471
China_YR_MN	Han_Shandong	China_AR_Xianbei_IA	Mbuti	0.000218	0.000578	0.377	5578	5559	87086
China_YR_MN	Han_Shandong	China_NEastAsia_Inland_EN	Mbuti	0.000151	0.000373	0.406	16654	16614	260041
China_YR_MN	Han_Shandong	China_Tianyuan	Mbuti	0.000189	0.000369	0.512	16606	16555	266787
China_YR_MN	Han_Shandong	China_NEastAsia_Coastal_EN	Mbuti	0.000557	0.000278	1.999	20478	20301	317135
China_YR_MN	Han_Shandong	China_WLR_BA	Mbuti	2.1e-05	0.000389	0.055	11804	11800	184355
China_YR_MN	Han_Shandong	China_WLR_LN	Mbuti	0.000155	0.000324	0.478	18250	18206	283514
China_YR_MN	Han_Shandong	China_WLR_MN	Mbuti	0.00037	0.000328	1.127	22180	22052	345058
China_YR_MN	Han_Shandong	China_SEastAsia_Island_EN	Mbuti	-0.0001	0.000315	-0.317	17395	17422	272669
China_YR_MN	Han_Shandong	China_SEastAsia_Coastal_LN	Mbuti	-6.6e-05	0.00033	-0.2	13087	13100	204460
China_YR_MN	Han_Shandong	China_SEastAsia_Coastal_Historic	Mbuti	0.000137	0.00056	0.244	6190	6177	95344
China_YR_MN	Han_Shandong	China_SEastAsia_Coastal_EN	Mbuti	0.000594	0.000374	1.585	13638	13512	213152
China_YR_MN	Han_Shandong	China_SEastAsia_Island_LN	Mbuti	0.000193	0.000996	0.193	1438	1433	22459
China_YR_MN	Han_Shandong	GaoHuaHua	Mbuti	-0.000945	0.000311	-3.036	19000	19283	298610
China_YR_MN	Han_Shandong	BaBanQinCen	Mbuti	-0.00075	0.000324	-2.315	14442	14612	225677
China_YR_MN	Han_Shandong	LaCen	Mbuti	-0.000569	0.000355	-1.604	16047	16189	250630
China_YR_MN	Han_Shandong	Yiyang	Mbuti	-0.000575	0.000569	-1.011	5454	5503	85136
China_YR_MN	Han_Shandong	Shenxian	Mbuti	-0.000899	0.00041	-2.191	12279	12453	192607
China_YR_MN	Han_Shandong	Baojianshan	Mbuti	-1.6e-05	0.000353	-0.045	15451	15455	244377
China_YR_MN	Han_Shandong	Dushan	Mbuti	0.000109	0.000405	0.27	11129	11110	175088
China_YR_MN	Han_Shandong	Layi	Mbuti	0.000147	0.00062	0.238	3824	3815	60004
China_YR_MN	Han_Shandong	Longlin	Mbuti	0.00034	0.000596	0.57	4314	4291	68149
China_YR_MN	Han_Shandong	Mongolia_LBA_MongunTaiga_3	Mbuti	-0.00024	0.000269	-0.892	19004	19077	305241
China_YR_MN	Han_Shandong	Mongolia_EIA_Sagly_4	Mbuti	8.6e-05	0.000209	0.412	21091	21061	338181
China_YR_MN	Han_Shandong	Mongolia_MBA_Munkhkhairkhan_1	Mbuti	0.000339	0.000304	1.115	19632	19528	308706
China_YR_MN	Han_Shandong	Mongolia_LBA_Khovsgol_6	Mbuti	-4.2e-05	0.000224	-0.187	21505	21519	340210
China_YR_MN	Han_Shandong	Mongolia_North_N	Mbuti	0.000335	0.000252	1.333	20645	20537	322223
China_YR_MN	Han_Shandong	Mongolia_East_N	Mbuti	0.000337	0.000299	1.128	19214	19113	300033
China_YR_MN	Han_Shandong	Mongolia_LBA_CenterWest_5	Mbuti	0.000282	0.00027	1.045	19986	19896	321117
China_YR_MN	Han_Shandong	Mongolia_EBA_Ulgii_1	Mbuti	0.000511	0.000267	1.912	19636	19478	307919
China_YR_MN	Han_Shandong	Mongolia_LBA_CenterWest_4	Mbuti	0.000104	0.000226	0.458	21277	21242	334519
China_YR_MN	Han_Shandong	Mongolia_EIA_SlabGrave_1	Mbuti	7.4e-05	0.00023	0.321	21495	21471	335884
China_YR_MN	Han_Shandong	Mongolia_EBA_Chemurchek_2	Mbuti	0.000135	0.000307	0.442	17357	17319	281024
China_YR_MN	Han_Shandong	Mongolia_LBA_Ulaanzukh_2	Mbuti	0.000636	0.000295	2.156	18050	17872	280523
China_YR_MN	Han_Shandong	China_Shimao_LN	Mbuti	0.000483	0.000282	1.715	22122	21956	343399
China_YR_MN	Han_Shandong	China_Upper_YR_LN	Mbuti	0.000433	0.000262	1.652	22128	21978	344007
China_YR_MN	Han_Shandong	China_Upper_YR_IA	Mbuti	-0.000128	0.000277	-0.463	21352	21394	333232
China_YR_MN	Han_Shandong	China_YR_LN	Mbuti	0.000557	0.000238	2.341	22381	22188	347352
China_YR_MN	Han_Shandong	China_YR_LBIA	Mbuti	0.000536	0.000258	2.08	22250	22065	344906
China_YR_MN	Han_Shandong	Russia_Ekven_OldBeringSea	Mbuti	-3.6e-05	0.000245	-0.147	21657	21669	340278
China_YR_MN	Han_Shandong	Russia_Ekven_IA	Mbuti	0.000187	0.000372	0.502	13185	13145	209372
China_YR_MN	Han_Shandong	Russia_Siberia_Lena_EBA	Mbuti	-4.9e-05	0.000238	-0.208	21300	21316	335843
China_YR_MN	Han_Shandong	Russia_IA_EarlySarmatian	Mbuti	-0.000311	0.000348	-0.894	13524	13593	220337
China_YR_MN	Han_Shandong	Russia_Shamanka_Eneolithic	Mbuti	0.000112	0.000236	0.473	22163	22125	347727
China_YR_MN	Han_Shandong	Russia_Afanasievo	Mbuti	2.2e-05	0.000214	0.104	20904	20896	340874
China_YR_MN	Han_Shandong	Russia_DevilsCave_N	Mbuti	-0.000471	0.000276	-1.707	22169	22333	347673
China_YR_MN	Han_Shandong	Russia_Steppe_Catacomb	Mbuti	-2.8e-05	0.00027	-0.103	16207	16215	264959
China_YR_MN	Han_Shandong	Russia_North_Caucasus	Mbuti	-4.6e-05	0.000267	-0.173	16124	16136	263653
China_YR_MN	Han_Shandong	Russia_MN_Boisman	Mbuti	0.000135	0.000259	0.523	19970	19928	312076
China_YR_MN	Han_Shandong	China_Miaozigou_MN	Mbuti	0.000498	0.000506	0.983	6527	6476	100923
China_YR_MN	Han_Shandong	Laos_BA.WGC	Mbuti	-5e-05	0.000551	-0.09	5955	5959	96076
China_YR_MN	Han_Shandong	Laos_LN_BA	Mbuti	-0.000116	0.000381	-0.304	15982	16011	253340
China_YR_MN	Han_Shandong	Malaysia_LN	Mbuti	-0.00051	0.000354	-1.44	17190	17331	275566
China_YR_MN	Han_Shandong	Malaysia_Jehai	Mbuti	-0.000739	0.000328	-2.254	21434	21692	347700
China_YR_MN	Han_Shandong	Vietnam_BA	Mbuti	-0.000114	0.000459	-0.249	6758	6770	105922
China_YR_MN	Han_Shandong	Thailand_IA	Mbuti	-0.00056	0.000382	-1.468	11204	11305	180630
Taiwan_Hanben_IA	Han_Shandong	Japan_Jomon	Mbuti	0.00087	0.000239	3.639	17322	17085	271853
Taiwan_Hanben_IA	Han_Shandong	Ando	Mbuti	0.000293	0.000461	0.637	1995	1986	31027
Taiwan_Hanben_IA	Han_Shandong	Changhang	Mbuti	0.001637	0.000382	4.281	2719	2649	42848
Taiwan_Hanben_IA	Han_Shandong	Yokchido	Mbuti	0.001654	0.000367	4.503	3379	3292	52581
Taiwan_Hanben_IA	Han_Shandong	Nagabaka_historic	Mbuti	9.4e-05	0.000211	0.446	19734	19705	307029
Taiwan_Hanben_IA	Han_Shandong	Nagabaka_late	Mbuti	0.001136	0.000258	4.412	12400	12180	193803
Taiwan_Hanben_IA	Han_Shandong	Chokhopani	Mbuti	-0.001671	0.0002	-8.344	22027	22608	347613
Taiwan_Hanben_IA	Han_Shandong	Mebrak	Mbuti	-0.001673	0.000175	-9.554	22051	22633	347625
Taiwan_Hanben_IA	Han_Shandong	Samdzong	Mbuti	-0.001723	0.000178	-9.667	22002	22601	347624
Taiwan_Hanben_IA	Han_Shandong	Suila	Mbuti	-0.001574	0.000245	-6.425	14186	14540	224706
Taiwan_Hanben_IA	Han_Shandong	Lubrak	Mbuti	-0.001606	0.000223	-7.191	14476	14842	227878
Taiwan_Hanben_IA	Han_Shandong	Rhirhi	Mbuti	-0.001596	0.000198	-8.049	21324	21860	335879
Taiwan_Hanben_IA	Han_Shandong	Kyang	Mbuti	-0.001884	0.000179	-10.545	21977	22632	347627
Taiwan_Hanben_IA	Han_Shandong	China_Xinjiang_IA	Mbuti	-0.000926	0.000211	-4.382	15253	15479	244151
Taiwan_Hanben_IA	Han_Shandong	Tarim_EMBA1	Mbuti	-2.5e-05	0.000199	-0.128	21406	21414	341672
Taiwan_Hanben_IA	Han_Shandong	Dzungaria_EBA1	Mbuti	5.2e-05	0.000185	0.282	18794	18778	303148
Taiwan_Hanben_IA	Han_Shandong	Dzungaria_EBA2	Mbuti	-0.000284	0.000216	-1.315	16654	16730	267425
Taiwan_Hanben_IA	Han_Shandong	AR19K	Mbuti	-0.000135	0.000262	-0.515	14640	14671	226933
Taiwan_Hanben_IA	Han_Shandong	AR33K	Mbuti	0.000666	0.00023	2.895	18255	18061	291499
Taiwan_Hanben_IA	Han_Shandong	China_HMMH_MN	Mbuti	-0.00215	0.000251	-8.553	12941	13384	206165
Taiwan_Hanben_IA	Han_Shandong	AR14K	Mbuti	-5.5e-05	0.00024	-0.229	11095	11105	170598
Taiwan_Hanben_IA	Han_Shandong	AR13_10K	Mbuti	-0.000277	0.000237	-1.166	10402	10447	160328
Taiwan_Hanben_IA	Han_Shandong	ARpost9K	Mbuti	-0.000884	0.000197	-4.486	15984	16204	248777
Taiwan_Hanben_IA	Han_Shandong	China_AR_EN	Mbuti	-0.002008	0.000328	-6.13	6901	7121	109580
Taiwan_Hanben_IA	Han_Shandong	China_AR_Xianbei_IA	Mbuti	-0.00185	0.00033	-5.615	5539	5701	87190
Taiwan_Hanben_IA	Han_Shandong	China_NEastAsia_Inland_EN	Mbuti	-0.001823	0.000262	-6.949	16561	17037	260860
Taiwan_Hanben_IA	Han_Shandong	China_Tianyuan	Mbuti	0.000887	0.00024	3.704	16918	16681	267690
Taiwan_Hanben_IA	Han_Shandong	China_NEastAsia_Coastal_EN	Mbuti	-0.000783	0.000197	-3.984	20481	20730	318236
Taiwan_Hanben_IA	Han_Shandong	China_WLR_BA	Mbuti	-0.001109	0.00023	-4.831	11804	12009	184610
Taiwan_Hanben_IA	Han_Shandong	China_WLR_LN	Mbuti	-0.001265	0.000225	-5.61	18199	18558	283902
Taiwan_Hanben_IA	Han_Shandong	China_WLR_MN	Mbuti	-0.002055	0.000221	-9.311	21871	22580	344974
Taiwan_Hanben_IA	Han_Shandong	China_SEastAsia_Island_EN	Mbuti	0.004664	0.000225	20.759	18349	17073	273607
Taiwan_Hanben_IA	Han_Shandong	China_SEastAsia_Coastal_LN	Mbuti	0.005383	0.000208	25.859	13850	12746	205010
Taiwan_Hanben_IA	Han_Shandong	China_SEastAsia_Coastal_Historic	Mbuti	0.000608	0.000306	1.985	6263	6205	95649
Taiwan_Hanben_IA	Han_Shandong	China_SEastAsia_Coastal_EN	Mbuti	0.003989	0.000228	17.521	14205	13352	213809
Taiwan_Hanben_IA	Han_Shandong	China_SEastAsia_Island_LN	Mbuti	0.006877	0.000529	13.003	1537	1382	22498
Taiwan_Hanben_IA	Han_Shandong	GaoHuaHua	Mbuti	0.001371	0.000192	7.127	19568	19158	299050
Taiwan_Hanben_IA	Han_Shandong	BaBanQinCen	Mbuti	0.003618	0.000211	17.118	15154	14335	226359
Taiwan_Hanben_IA	Han_Shandong	LaCen	Mbuti	0.003116	0.00022	14.188	16756	15972	251504
Taiwan_Hanben_IA	Han_Shandong	Yiyang	Mbuti	0.003367	0.000348	9.665	5700	5412	85340
Taiwan_Hanben_IA	Han_Shandong	Shenxian	Mbuti	0.002456	0.000256	9.586	12769	12294	193184
Taiwan_Hanben_IA	Han_Shandong	Baojianshan	Mbuti	0.002865	0.000253	11.308	16015	15312	245147
Taiwan_Hanben_IA	Han_Shandong	Dushan	Mbuti	0.003951	0.000245	16.144	11616	10922	175561
Taiwan_Hanben_IA	Han_Shandong	Layi	Mbuti	0.003049	0.000369	8.273	3964	3781	60171
Taiwan_Hanben_IA	Han_Shandong	Longlin	Mbuti	0.00207	0.000342	6.044	4422	4280	68320
Taiwan_Hanben_IA	Han_Shandong	Mongolia_LBA_MongunTaiga_3	Mbuti	0.000168	0.00018	0.929	19298	19246	306449
Taiwan_Hanben_IA	Han_Shandong	Mongolia_EIA_Sagly_4	Mbuti	0.000108	0.000154	0.699	21338	21301	339216
Taiwan_Hanben_IA	Han_Shandong	Mongolia_MBA_Munkhkhairkhan_1	Mbuti	-0.000922	0.000213	-4.325	19648	19933	309933
Taiwan_Hanben_IA	Han_Shandong	Mongolia_LBA_Khovsgol_6	Mbuti	-0.000871	0.000164	-5.328	21578	21875	341078
Taiwan_Hanben_IA	Han_Shandong	Mongolia_North_N	Mbuti	-0.001251	0.000195	-6.404	20608	21013	323512
Taiwan_Hanben_IA	Han_Shandong	Mongolia_East_N	Mbuti	-0.001578	0.00021	-7.525	19151	19626	301181
Taiwan_Hanben_IA	Han_Shandong	Mongolia_LBA_CenterWest_5	Mbuti	-0.000125	0.000189	-0.663	20139	20179	322250
Taiwan_Hanben_IA	Han_Shandong	Mongolia_EBA_Ulgii_1	Mbuti	-0.000977	0.000198	-4.947	19615	19917	309132
Taiwan_Hanben_IA	Han_Shandong	Mongolia_LBA_CenterWest_4	Mbuti	-0.000721	0.000179	-4.027	21369	21611	335680
Taiwan_Hanben_IA	Han_Shandong	Mongolia_EIA_SlabGrave_1	Mbuti	-0.00126	0.000167	-7.537	21498	21923	337098
Taiwan_Hanben_IA	Han_Shandong	Mongolia_EBA_Chemurchek_2	Mbuti	0.000338	0.000194	1.736	17589	17494	282035
Taiwan_Hanben_IA	Han_Shandong	Mongolia_LBA_Ulaanzukh_2	Mbuti	-0.001484	0.000198	-7.485	17930	18348	281547
Taiwan_Hanben_IA	Han_Shandong	China_Shimao_LN	Mbuti	-0.00216	0.000217	-9.944	21813	22555	343336
Taiwan_Hanben_IA	Han_Shandong	China_Upper_YR_LN	Mbuti	-0.00226	0.000184	-12.308	21796	22573	343915
Taiwan_Hanben_IA	Han_Shandong	China_Upper_YR_IA	Mbuti	-0.001277	0.000192	-6.653	21330	21756	333301
Taiwan_Hanben_IA	Han_Shandong	China_YR_MN	Mbuti	-0.001851	0.000195	-9.475	21980	22619	345299
Taiwan_Hanben_IA	Han_Shandong	China_YR_LN	Mbuti	-0.001111	0.000172	-6.442	22264	22650	347309
Taiwan_Hanben_IA	Han_Shandong	China_YR_LBIA	Mbuti	-0.00139	0.000184	-7.535	22060	22539	344941
Taiwan_Hanben_IA	Han_Shandong	Russia_Ekven_OldBeringSea	Mbuti	-0.000751	0.000185	-4.071	21758	22015	341273
Taiwan_Hanben_IA	Han_Shandong	Russia_Ekven_IA	Mbuti	-0.001113	0.000235	-4.732	13177	13410	209357
Taiwan_Hanben_IA	Han_Shandong	Russia_Siberia_Lena_EBA	Mbuti	-0.000884	0.000188	-4.712	21388	21686	336795
Taiwan_Hanben_IA	Han_Shandong	Russia_IA_EarlySarmatian	Mbuti	0.000227	0.000194	1.168	13735	13685	221156
Taiwan_Hanben_IA	Han_Shandong	Russia_Shamanka_Eneolithic	Mbuti	-0.001903	0.000178	-10.672	21952	22613	347606
Taiwan_Hanben_IA	Han_Shandong	Russia_Afanasievo	Mbuti	0.000968	0.000151	6.4	21311	20980	341815
Taiwan_Hanben_IA	Han_Shandong	Russia_DevilsCave_N	Mbuti	-0.001748	0.000211	-8.267	22100	22707	347551
Taiwan_Hanben_IA	Han_Shandong	Russia_Steppe_Catacomb	Mbuti	0.000811	0.000177	4.58	16530	16315	265899
Taiwan_Hanben_IA	Han_Shandong	Russia_North_Caucasus	Mbuti	0.00084	0.000169	4.978	16425	16203	264546
Taiwan_Hanben_IA	Han_Shandong	Russia_MN_Boisman	Mbuti	-0.000835	0.000182	-4.588	20052	20314	313348
Taiwan_Hanben_IA	Han_Shandong	China_Miaozigou_MN	Mbuti	-0.002214	0.000307	-7.224	6444	6668	101037
Taiwan_Hanben_IA	Han_Shandong	Laos_BA.WGC	Mbuti	0.002669	0.000329	8.123	6158	5902	95932
Taiwan_Hanben_IA	Han_Shandong	Laos_LN_BA	Mbuti	0.002137	0.000251	8.511	16432	15891	253213
Taiwan_Hanben_IA	Han_Shandong	Malaysia_LN	Mbuti	0.002206	0.000228	9.655	17765	17158	275499
Taiwan_Hanben_IA	Han_Shandong	Malaysia_Jehai	Mbuti	0.000986	0.00023	4.285	21937	21594	347577
Taiwan_Hanben_IA	Han_Shandong	Vietnam_BA	Mbuti	0.003118	0.000295	10.565	7008	6677	106156
Taiwan_Hanben_IA	Han_Shandong	Thailand_IA	Mbuti	0.000732	0.000236	3.103	11434	11301	180596
China_YR_MN	Han_Shandong	Japan_Jomon	Mbuti	3e-06	0.000372	0.008	17037	17037	271927
China_YR_MN	Han_Shandong	Ando	Mbuti	7.1e-05	0.000858	0.083	1972	1970	30959
China_YR_MN	Han_Shandong	Changhang	Mbuti	-0.000195	0.000726	-0.268	2640	2648	42736
China_YR_MN	Han_Shandong	Yokchido	Mbuti	-0.000685	0.000657	-1.042	3278	3314	52460
China_YR_MN	Han_Shandong	Nagabaka_historic	Mbuti	-0.000269	0.000304	-0.885	19429	19512	306070
China_YR_MN	Han_Shandong	Taiwan_Hanben_IA	Mbuti	-0.000757	0.000234	-3.241	21980	22241	345299
China_YR_MN	Han_Shandong	Nagabaka_late	Mbuti	-0.000303	0.000413	-0.734	12109	12167	193213
China_YR_MN	Han_Shandong	Chokhopani	Mbuti	0.000247	0.000296	0.836	22219	22133	347734
China_YR_MN	Han_Shandong	Mebrak	Mbuti	0.000213	0.000239	0.891	22230	22156	347746
China_YR_MN	Han_Shandong	Samdzong	Mbuti	8.5e-05	0.000233	0.364	22172	22143	347748
China_YR_MN	Han_Shandong	Suila	Mbuti	0.000472	0.000374	1.263	14299	14194	224090
China_YR_MN	Han_Shandong	Lubrak	Mbuti	0.000191	0.000366	0.523	14552	14509	227234
China_YR_MN	Han_Shandong	Rhirhi	Mbuti	0.000191	0.000282	0.678	21425	21361	335250
China_YR_MN	Han_Shandong	Kyang	Mbuti	0.000291	0.000226	1.287	22215	22113	347750
China_YR_MN	Han_Shandong	China_Xinjiang_IA	Mbuti	-8e-06	0.00033	-0.024	15258	15259	244181
China_YR_MN	Han_Shandong	Tarim_EMBA1	Mbuti	-0.000125	0.000277	-0.449	21200	21243	341406
China_YR_MN	Han_Shandong	Dzungaria_EBA1	Mbuti	3.2e-05	0.00028	0.116	18661	18651	303065
China_YR_MN	Han_Shandong	Dzungaria_EBA2	Mbuti	-0.000181	0.000299	-0.605	16530	16579	267319
China_YR_MN	Han_Shandong	AR19K	Mbuti	0.000538	0.000379	1.42	14544	14422	226111
China_YR_MN	Han_Shandong	AR33K	Mbuti	0.000678	0.000362	1.873	18023	17826	290459
China_YR_MN	Han_Shandong	China_HMMH_MN	Mbuti	0.000751	0.000408	1.838	13173	13018	206367
China_YR_MN	Han_Shandong	AR14K	Mbuti	0.000548	0.000389	1.409	11041	10948	170141
China_YR_MN	Han_Shandong	AR13_10K	Mbuti	0.000296	0.000372	0.794	10346	10299	159891
China_YR_MN	Han_Shandong	ARpost9K	Mbuti	0.000607	0.000309	1.963	16020	15870	247992
China_YR_MN	Han_Shandong	China_AR_EN	Mbuti	-0.000124	0.00049	-0.253	6937	6951	109471
China_YR_MN	Han_Shandong	China_AR_Xianbei_IA	Mbuti	0.000218	0.000578	0.377	5578	5559	87086
China_YR_MN	Han_Shandong	China_NEastAsia_Inland_EN	Mbuti	0.000151	0.000373	0.406	16654	16614	260041
China_YR_MN	Han_Shandong	China_Tianyuan	Mbuti	0.000189	0.000369	0.512	16606	16555	266787
China_YR_MN	Han_Shandong	China_NEastAsia_Coastal_EN	Mbuti	0.000557	0.000278	1.999	20478	20301	317135
China_YR_MN	Han_Shandong	China_WLR_BA	Mbuti	2.1e-05	0.000389	0.055	11804	11800	184355
China_YR_MN	Han_Shandong	China_WLR_LN	Mbuti	0.000155	0.000324	0.478	18250	18206	283514
China_YR_MN	Han_Shandong	China_WLR_MN	Mbuti	0.00037	0.000328	1.127	22180	22052	345058
China_YR_MN	Han_Shandong	China_SEastAsia_Island_EN	Mbuti	-0.0001	0.000315	-0.317	17395	17422	272669
China_YR_MN	Han_Shandong	China_SEastAsia_Coastal_LN	Mbuti	-6.6e-05	0.00033	-0.2	13087	13100	204460
China_YR_MN	Han_Shandong	China_SEastAsia_Coastal_Historic	Mbuti	0.000137	0.00056	0.244	6190	6177	95344
China_YR_MN	Han_Shandong	China_SEastAsia_Coastal_EN	Mbuti	0.000594	0.000374	1.585	13638	13512	213152
China_YR_MN	Han_Shandong	China_SEastAsia_Island_LN	Mbuti	0.000193	0.000996	0.193	1438	1433	22459
China_YR_MN	Han_Shandong	GaoHuaHua	Mbuti	-0.000945	0.000311	-3.036	19000	19283	298610
China_YR_MN	Han_Shandong	BaBanQinCen	Mbuti	-0.00075	0.000324	-2.315	14442	14612	225677
China_YR_MN	Han_Shandong	LaCen	Mbuti	-0.000569	0.000355	-1.604	16047	16189	250630
China_YR_MN	Han_Shandong	Yiyang	Mbuti	-0.000575	0.000569	-1.011	5454	5503	85136
China_YR_MN	Han_Shandong	Shenxian	Mbuti	-0.000899	0.00041	-2.191	12279	12453	192607
China_YR_MN	Han_Shandong	Baojianshan	Mbuti	-1.6e-05	0.000353	-0.045	15451	15455	244377
China_YR_MN	Han_Shandong	Dushan	Mbuti	0.000109	0.000405	0.27	11129	11110	175088
China_YR_MN	Han_Shandong	Layi	Mbuti	0.000147	0.00062	0.238	3824	3815	60004
China_YR_MN	Han_Shandong	Longlin	Mbuti	0.00034	0.000596	0.57	4314	4291	68149
China_YR_MN	Han_Shandong	Mongolia_LBA_MongunTaiga_3	Mbuti	-0.00024	0.000269	-0.892	19004	19077	305241
China_YR_MN	Han_Shandong	Mongolia_EIA_Sagly_4	Mbuti	8.6e-05	0.000209	0.412	21091	21061	338181
China_YR_MN	Han_Shandong	Mongolia_MBA_Munkhkhairkhan_1	Mbuti	0.000339	0.000304	1.115	19632	19528	308706
China_YR_MN	Han_Shandong	Mongolia_LBA_Khovsgol_6	Mbuti	-4.2e-05	0.000224	-0.187	21505	21519	340210
China_YR_MN	Han_Shandong	Mongolia_North_N	Mbuti	0.000335	0.000252	1.333	20645	20537	322223
China_YR_MN	Han_Shandong	Mongolia_East_N	Mbuti	0.000337	0.000299	1.128	19214	19113	300033
China_YR_MN	Han_Shandong	Mongolia_LBA_CenterWest_5	Mbuti	0.000282	0.00027	1.045	19986	19896	321117
China_YR_MN	Han_Shandong	Mongolia_EBA_Ulgii_1	Mbuti	0.000511	0.000267	1.912	19636	19478	307919
China_YR_MN	Han_Shandong	Mongolia_LBA_CenterWest_4	Mbuti	0.000104	0.000226	0.458	21277	21242	334519
China_YR_MN	Han_Shandong	Mongolia_EIA_SlabGrave_1	Mbuti	7.4e-05	0.00023	0.321	21495	21471	335884
China_YR_MN	Han_Shandong	Mongolia_EBA_Chemurchek_2	Mbuti	0.000135	0.000307	0.442	17357	17319	281024
China_YR_MN	Han_Shandong	Mongolia_LBA_Ulaanzukh_2	Mbuti	0.000636	0.000295	2.156	18050	17872	280523
China_YR_MN	Han_Shandong	China_Shimao_LN	Mbuti	0.000483	0.000282	1.715	22122	21956	343399
China_YR_MN	Han_Shandong	China_Upper_YR_LN	Mbuti	0.000433	0.000262	1.652	22128	21978	344007
China_YR_MN	Han_Shandong	China_Upper_YR_IA	Mbuti	-0.000128	0.000277	-0.463	21352	21394	333232
China_YR_MN	Han_Shandong	China_YR_LN	Mbuti	0.000557	0.000238	2.341	22381	22188	347352
China_YR_MN	Han_Shandong	China_YR_LBIA	Mbuti	0.000536	0.000258	2.08	22250	22065	344906
China_YR_MN	Han_Shandong	Russia_Ekven_OldBeringSea	Mbuti	-3.6e-05	0.000245	-0.147	21657	21669	340278
China_YR_MN	Han_Shandong	Russia_Ekven_IA	Mbuti	0.000187	0.000372	0.502	13185	13145	209372
China_YR_MN	Han_Shandong	Russia_Siberia_Lena_EBA	Mbuti	-4.9e-05	0.000238	-0.208	21300	21316	335843
China_YR_MN	Han_Shandong	Russia_IA_EarlySarmatian	Mbuti	-0.000311	0.000348	-0.894	13524	13593	220337
China_YR_MN	Han_Shandong	Russia_Shamanka_Eneolithic	Mbuti	0.000112	0.000236	0.473	22163	22125	347727
China_YR_MN	Han_Shandong	Russia_Afanasievo	Mbuti	2.2e-05	0.000214	0.104	20904	20896	340874
China_YR_MN	Han_Shandong	Russia_DevilsCave_N	Mbuti	-0.000471	0.000276	-1.707	22169	22333	347673
China_YR_MN	Han_Shandong	Russia_Steppe_Catacomb	Mbuti	-2.8e-05	0.00027	-0.103	16207	16215	264959
China_YR_MN	Han_Shandong	Russia_North_Caucasus	Mbuti	-4.6e-05	0.000267	-0.173	16124	16136	263653
China_YR_MN	Han_Shandong	Russia_MN_Boisman	Mbuti	0.000135	0.000259	0.523	19970	19928	312076
China_YR_MN	Han_Shandong	China_Miaozigou_MN	Mbuti	0.000498	0.000506	0.983	6527	6476	100923
China_YR_MN	Han_Shandong	Laos_BA.WGC	Mbuti	-5e-05	0.000551	-0.09	5955	5959	96076
China_YR_MN	Han_Shandong	Laos_LN_BA	Mbuti	-0.000116	0.000381	-0.304	15982	16011	253340
China_YR_MN	Han_Shandong	Malaysia_LN	Mbuti	-0.00051	0.000354	-1.44	17190	17331	275566
China_YR_MN	Han_Shandong	Malaysia_Jehai	Mbuti	-0.000739	0.000328	-2.254	21434	21692	347700
China_YR_MN	Han_Shandong	Vietnam_BA	Mbuti	-0.000114	0.000459	-0.249	6758	6770	105922
China_YR_MN	Han_Shandong	Thailand_IA	Mbuti	-0.00056	0.000382	-1.468	11204	11305	180630

## Sheet: Supplementary table 6
Supplementary table 6. F4(ASEA, SDH; Reference, Mbuti)
ASEA	SDH	Reference	Outgroup	f4	stderr	Zscore	BABA	ABBA	nsnps
Taiwan_Hanben_IA	Han_Shandong	Japan_Jomon	Mbuti	0.00087	0.000239	3.639	17322	17085	271853
Taiwan_Hanben_IA	Han_Shandong	Ando	Mbuti	0.000293	0.000461	0.637	1995	1986	31027
Taiwan_Hanben_IA	Han_Shandong	Changhang	Mbuti	0.001637	0.000382	4.281	2719	2649	42848
Taiwan_Hanben_IA	Han_Shandong	Yondaedo	Mbuti	-0.000907	0.000514	-1.765	1553	1576	24634
Taiwan_Hanben_IA	Han_Shandong	Yokchido	Mbuti	0.001654	0.000367	4.503	3379	3292	52581
Taiwan_Hanben_IA	Han_Shandong	Nagabaka_historic	Mbuti	9.4e-05	0.000211	0.446	19734	19705	307029
Taiwan_Hanben_IA	Han_Shandong	Nagabaka_late	Mbuti	0.001136	0.000258	4.412	12400	12180	193803
Taiwan_Hanben_IA	Han_Shandong	Kuma-Nishioda_Yayoi	Mbuti	0.000848	0.000835	1.015	530	523	8321
Taiwan_Hanben_IA	Han_Shandong	Taejungni	Mbuti	-0.00064	0.001422	-0.45	173	175	2871
Taiwan_Hanben_IA	Han_Shandong	Nagabaka_early	Mbuti	0.001748	0.001452	1.204	144	139	2478
Taiwan_Hanben_IA	Han_Shandong	Chokhopani	Mbuti	-0.001671	0.0002	-8.344	22027	22608	347613
Taiwan_Hanben_IA	Han_Shandong	Mebrak	Mbuti	-0.001673	0.000175	-9.554	22051	22633	347625
Taiwan_Hanben_IA	Han_Shandong	Samdzong	Mbuti	-0.001723	0.000178	-9.667	22002	22601	347624
Taiwan_Hanben_IA	Han_Shandong	Suila	Mbuti	-0.001574	0.000245	-6.425	14186	14540	224706
Taiwan_Hanben_IA	Han_Shandong	Lubrak	Mbuti	-0.001606	0.000223	-7.191	14476	14842	227878
Taiwan_Hanben_IA	Han_Shandong	Rhirhi	Mbuti	-0.001596	0.000198	-8.049	21324	21860	335879
Taiwan_Hanben_IA	Han_Shandong	Kyang	Mbuti	-0.001884	0.000179	-10.545	21977	22632	347627
Taiwan_Hanben_IA	Han_Shandong	China_Xinjiang_IA	Mbuti	-0.000926	0.000211	-4.382	15253	15479	244151
Taiwan_Hanben_IA	Han_Shandong	Tarim_EMBA1	Mbuti	-2.5e-05	0.000199	-0.128	21406	21414	341672
Taiwan_Hanben_IA	Han_Shandong	Tarim_EMBA2	Mbuti	3.5e-05	0.00046	0.075	2334	2333	37078
Taiwan_Hanben_IA	Han_Shandong	Dzungaria_EBA1	Mbuti	5.2e-05	0.000185	0.282	18794	18778	303148
Taiwan_Hanben_IA	Han_Shandong	Dzungaria_EBA2	Mbuti	-0.000284	0.000216	-1.315	16654	16730	267425
Taiwan_Hanben_IA	Han_Shandong	AR19K	Mbuti	-0.000135	0.000262	-0.515	14640	14671	226933
Taiwan_Hanben_IA	Han_Shandong	AR33K	Mbuti	0.000666	0.00023	2.895	18255	18061	291499
Taiwan_Hanben_IA	Han_Shandong	China_AR_IA	Mbuti	-0.001806	0.000654	-2.761	1098	1129	17541
Taiwan_Hanben_IA	Han_Shandong	China_HMMH_MN	Mbuti	-0.00215	0.000251	-8.553	12941	13384	206165
Taiwan_Hanben_IA	Han_Shandong	AR14K	Mbuti	-5.5e-05	0.00024	-0.229	11095	11105	170598
Taiwan_Hanben_IA	Han_Shandong	AR13_10K	Mbuti	-0.000277	0.000237	-1.166	10402	10447	160328
Taiwan_Hanben_IA	Han_Shandong	ARpost9K	Mbuti	-0.000884	0.000197	-4.486	15984	16204	248777
Taiwan_Hanben_IA	Han_Shandong	China_AR_EN	Mbuti	-0.002008	0.000328	-6.13	6901	7121	109580
Taiwan_Hanben_IA	Han_Shandong	China_AR_Xianbei_IA	Mbuti	-0.00185	0.00033	-5.615	5539	5701	87190
Taiwan_Hanben_IA	Han_Shandong	China_NEastAsia_Inland_EN	Mbuti	-0.001823	0.000262	-6.949	16561	17037	260860
Taiwan_Hanben_IA	Han_Shandong	China_Tianyuan	Mbuti	0.000887	0.00024	3.704	16918	16681	267690
Taiwan_Hanben_IA	Han_Shandong	China_Wuzhuangguoliang_LN.EC	Mbuti	-0.001785	0.000478	-3.739	1510	1553	24385
Taiwan_Hanben_IA	Han_Shandong	China_NEastAsia_Coastal_EN	Mbuti	-0.000783	0.000197	-3.984	20481	20730	318236
Taiwan_Hanben_IA	Han_Shandong	China_WLR_BA	Mbuti	-0.001109	0.00023	-4.831	11804	12009	184610
Taiwan_Hanben_IA	Han_Shandong	China_WLR_LN	Mbuti	-0.001265	0.000225	-5.61	18199	18558	283902
Taiwan_Hanben_IA	Han_Shandong	China_WLR_MN	Mbuti	-0.002055	0.000221	-9.311	21871	22580	344974
Taiwan_Hanben_IA	Han_Shandong	China_SEastAsia_Island_EN	Mbuti	0.004664	0.000225	20.759	18349	17073	273607
Taiwan_Hanben_IA	Han_Shandong	China_SEastAsia_Coastal_LN	Mbuti	0.005383	0.000208	25.859	13850	12746	205010
Taiwan_Hanben_IA	Han_Shandong	China_SEastAsia_Coastal_Historic	Mbuti	0.000608	0.000306	1.985	6263	6205	95649
Taiwan_Hanben_IA	Han_Shandong	China_SEastAsia_Coastal_EN	Mbuti	0.003989	0.000228	17.521	14205	13352	213809
Taiwan_Hanben_IA	Han_Shandong	China_SEastAsia_Island_LN	Mbuti	0.006877	0.000529	13.003	1537	1382	22498
Taiwan_Hanben_IA	Han_Shandong	GaoHuaHua	Mbuti	0.001371	0.000192	7.127	19568	19158	299050
Taiwan_Hanben_IA	Han_Shandong	BaBanQinCen	Mbuti	0.003618	0.000211	17.118	15154	14335	226359
Taiwan_Hanben_IA	Han_Shandong	LaCen	Mbuti	0.003116	0.00022	14.188	16756	15972	251504
Taiwan_Hanben_IA	Han_Shandong	Yiyang	Mbuti	0.003367	0.000348	9.665	5700	5412	85340
Taiwan_Hanben_IA	Han_Shandong	Shenxian	Mbuti	0.002456	0.000256	9.586	12769	12294	193184
Taiwan_Hanben_IA	Han_Shandong	Baojianshan	Mbuti	0.002865	0.000253	11.308	16015	15312	245147
Taiwan_Hanben_IA	Han_Shandong	Dushan	Mbuti	0.003951	0.000245	16.144	11616	10922	175561
Taiwan_Hanben_IA	Han_Shandong	Layi	Mbuti	0.003049	0.000369	8.273	3964	3781	60171
Taiwan_Hanben_IA	Han_Shandong	Longlin	Mbuti	0.00207	0.000342	6.044	4422	4280	68320
Taiwan_Hanben_IA	Han_Shandong	Mongolia_LBA_MongunTaiga_3	Mbuti	0.000168	0.00018	0.929	19298	19246	306449
Taiwan_Hanben_IA	Han_Shandong	Mongolia_EIA_Sagly_4	Mbuti	0.000108	0.000154	0.699	21338	21301	339216
Taiwan_Hanben_IA	Han_Shandong	Mongolia_MBA_Munkhkhairkhan_1	Mbuti	-0.000922	0.000213	-4.325	19648	19933	309933
Taiwan_Hanben_IA	Han_Shandong	Mongolia_LBA_Khovsgol_6	Mbuti	-0.000871	0.000164	-5.328	21578	21875	341078
Taiwan_Hanben_IA	Han_Shandong	Mongolia_North_N	Mbuti	-0.001251	0.000195	-6.404	20608	21013	323512
Taiwan_Hanben_IA	Han_Shandong	Mongolia_East_N	Mbuti	-0.001578	0.00021	-7.525	19151	19626	301181
Taiwan_Hanben_IA	Han_Shandong	Mongolia_LBA_CenterWest_5	Mbuti	-0.000125	0.000189	-0.663	20139	20179	322250
Taiwan_Hanben_IA	Han_Shandong	Mongolia_EBA_Ulgii_1	Mbuti	-0.000977	0.000198	-4.947	19615	19917	309132
Taiwan_Hanben_IA	Han_Shandong	Mongolia_LBA_CenterWest_4	Mbuti	-0.000721	0.000179	-4.027	21369	21611	335680
Taiwan_Hanben_IA	Han_Shandong	Mongolia_EIA_SlabGrave_1	Mbuti	-0.00126	0.000167	-7.537	21498	21923	337098
Taiwan_Hanben_IA	Han_Shandong	Mongolia_EBA_Chemurchek_2	Mbuti	0.000338	0.000194	1.736	17589	17494	282035
Taiwan_Hanben_IA	Han_Shandong	Mongolia_LBA_Ulaanzukh_2	Mbuti	-0.001484	0.000198	-7.485	17930	18348	281547
Taiwan_Hanben_IA	Han_Shandong	China_Shimao_LN	Mbuti	-0.00216	0.000217	-9.944	21813	22555	343336
Taiwan_Hanben_IA	Han_Shandong	China_Upper_YR_LN	Mbuti	-0.00226	0.000184	-12.308	21796	22573	343915
Taiwan_Hanben_IA	Han_Shandong	China_Upper_YR_IA	Mbuti	-0.001277	0.000192	-6.653	21330	21756	333301
Taiwan_Hanben_IA	Han_Shandong	China_YR_MN	Mbuti	-0.001851	0.000195	-9.475	21980	22619	345299
Taiwan_Hanben_IA	Han_Shandong	China_YR_LN	Mbuti	-0.001111	0.000172	-6.442	22264	22650	347309
Taiwan_Hanben_IA	Han_Shandong	China_YR_LBIA	Mbuti	-0.00139	0.000184	-7.535	22060	22539	344941
Taiwan_Hanben_IA	Han_Shandong	Russia_Ekven_OldBeringSea	Mbuti	-0.000751	0.000185	-4.071	21758	22015	341273
Taiwan_Hanben_IA	Han_Shandong	Russia_Ekven_IA	Mbuti	-0.001113	0.000235	-4.732	13177	13410	209357
Taiwan_Hanben_IA	Han_Shandong	Russia_Siberia_Lena_EBA	Mbuti	-0.000884	0.000188	-4.712	21388	21686	336795
Taiwan_Hanben_IA	Han_Shandong	Russia_IA_EarlySarmatian	Mbuti	0.000227	0.000194	1.168	13735	13685	221156
Taiwan_Hanben_IA	Han_Shandong	Russia_Shamanka_Eneolithic	Mbuti	-0.001903	0.000178	-10.672	21952	22613	347606
Taiwan_Hanben_IA	Han_Shandong	Russia_Afanasievo	Mbuti	0.000968	0.000151	6.4	21311	20980	341815
Taiwan_Hanben_IA	Han_Shandong	Russia_DevilsCave_N	Mbuti	-0.001748	0.000211	-8.267	22100	22707	347551
Taiwan_Hanben_IA	Han_Shandong	Russia_Steppe_Catacomb	Mbuti	0.000811	0.000177	4.58	16530	16315	265899
Taiwan_Hanben_IA	Han_Shandong	Russia_North_Caucasus	Mbuti	0.00084	0.000169	4.978	16425	16203	264546
Taiwan_Hanben_IA	Han_Shandong	Russia_MN_Boisman	Mbuti	-0.000835	0.000182	-4.588	20052	20314	313348
Taiwan_Hanben_IA	Han_Shandong	China_Miaozigou_MN	Mbuti	-0.002214	0.000307	-7.224	6444	6668	101037
Taiwan_Hanben_IA	Han_Shandong	Laos_BA.WGC	Mbuti	0.002669	0.000329	8.123	6158	5902	95932
Taiwan_Hanben_IA	Han_Shandong	Laos_LN_BA	Mbuti	0.002137	0.000251	8.511	16432	15891	253213
Taiwan_Hanben_IA	Han_Shandong	Malaysia_LN	Mbuti	0.002206	0.000228	9.655	17765	17158	275499
Taiwan_Hanben_IA	Han_Shandong	Malaysia_Jehai	Mbuti	0.000986	0.00023	4.285	21937	21594	347577
Taiwan_Hanben_IA	Han_Shandong	Vietnam_BA	Mbuti	0.003118	0.000295	10.565	7008	6677	106156
Taiwan_Hanben_IA	Han_Shandong	Thailand_IA	Mbuti	0.000732	0.000236	3.103	11434	11301	180596
Taiwan_Hanben_IA	Han_Shandong	Thailand_BA	Mbuti	0.003117	0.00057	5.465	1150	1095	17642

## Sheet: Supplementary table 7
Supplementary table 7. F4(Southern Han, SDH; Reference, Mbuti)
Southern Han	SDH	Reference	Outgroup	f4	stderr	Zscore	BABA	ABBA	nsnps
Han_Hunan	Han_Shandong	Dai_HGDP	Mbuti	0.001076	5.2e-05	20.587	7889	7764	116229
Han_Hunan	Han_Shandong	Dong_Hunan	Mbuti	0.000819	5.5e-05	14.874	7891	7796	116128
Han_Hunan	Han_Shandong	Gelao_Longlin	Mbuti	0.000877	5.4e-05	16.216	7870	7769	116128
Han_Hunan	Han_Shandong	Maonan_Huanjiang	Mbuti	0.001086	5.4e-05	20.207	7898	7771	116128
Han_Hunan	Han_Shandong	Mulam_Luocheng	Mbuti	0.000961	5.3e-05	18.246	7880	7768	116128
Han_Hunan	Han_Shandong	Dao	Mbuti	0.000973	5.5e-05	17.814	7855	7743	115730
Han_Hunan	Han_Shandong	Hmong	Mbuti	0.00085	5.6e-05	15.203	7885	7786	116123
Han_Hunan	Han_Shandong	HmongDaw	Mbuti	0.000841	5.9e-05	14.294	7892	7794	116229
Han_Hunan	Han_Shandong	HmongNjua	Mbuti	0.000833	6e-05	13.841	7890	7793	116229
Han_Hunan	Han_Shandong	IuMien	Mbuti	0.000864	5.5e-05	15.837	7891	7790	116229
Han_Hunan	Han_Shandong	PaThen	Mbuti	0.000746	5.4e-05	13.721	7834	7748	115730
Han_Hunan	Han_Shandong	Miao_HGDP	Mbuti	0.00052	5.1e-05	10.181	7879	7819	116229
Han_Hunan	Han_Shandong	She_HGDP	Mbuti	0.000459	5.5e-05	8.272	7880	7826	116229
Han_Hunan	Han_Shandong	Vietnam_Lahu	Mbuti	0.000528	5.4e-05	9.773	7805	7743	115730
Han_Hunan	Han_Shandong	Lahu_HGDP	Mbuti	0.000637	5.4e-05	11.743	7850	7776	116229
Han_Hunan	Han_Shandong	Naxi_HGDP	Mbuti	-6.5e-05	5.3e-05	-1.234	7814	7821	116229
Han_Hunan	Han_Shandong	Tujia_HGDP	Mbuti	0.000344	5.1e-05	6.731	7864	7824	116229
Han_Hunan	Han_Shandong	Yi_HGDP	Mbuti	-1.2e-05	5.1e-05	-0.231	7817	7818	116229
Han_Hunan	Han_Shandong	Qiang_Danba	Mbuti	-0.000317	5.7e-05	-5.519	7804	7841	116128
Han_Hunan	Han_Shandong	Qiang_Daofu	Mbuti	-0.000339	5.1e-05	-6.67	7794	7833	116128
Han_Hunan	Han_Shandong	Sherpa_Nepal	Mbuti	-0.000361	5.5e-05	-6.567	7762	7804	116128
Han_Hunan	Han_Shandong	Tamang_Nepal	Mbuti	-0.000271	5e-05	-5.429	7715	7747	116128
Han_Hunan	Han_Shandong	Tibetan_Chamdo	Mbuti	-0.00039	5.1e-05	-7.63	7773	7818	116128
Han_Hunan	Han_Shandong	Tibetan_Gangcha	Mbuti	-0.000369	4.9e-05	-7.522	7762	7805	116128
Han_Hunan	Han_Shandong	Tibetan_Gannan	Mbuti	-0.000163	4.8e-05	-3.393	7803	7822	116227
Han_Hunan	Han_Shandong	Tibetan_Lhasa	Mbuti	-0.000276	5.2e-05	-5.297	7791	7823	116228
Han_Hunan	Han_Shandong	Tibetan_Nagqu	Mbuti	-0.000357	5.3e-05	-6.68	7775	7817	116128
Han_Hunan	Han_Shandong	Tibetan_Shannan	Mbuti	-0.000358	5.3e-05	-6.806	7767	7808	116128
Han_Hunan	Han_Shandong	Ami	Mbuti	0.001156	5.8e-05	20.009	7909	7774	116229
Han_Hunan	Han_Shandong	Atayal	Mbuti	0.001104	6e-05	18.296	7897	7769	116229
Han_Hunan	Han_Shandong	Dusun	Mbuti	0.001114	5.3e-05	20.857	7836	7707	115730
Han_Hunan	Han_Shandong	Ilocano	Mbuti	0.001076	6.2e-05	17.315	7830	7706	115729
Han_Hunan	Han_Shandong	Kankanaey	Mbuti	0.001084	5.8e-05	18.673	7853	7727	115730
Han_Hunan	Han_Shandong	Malay	Mbuti	0.000918	4.9e-05	18.627	7772	7666	115730
Han_Hunan	Han_Shandong	Murut	Mbuti	0.001144	5.5e-05	20.653	7846	7714	115730
Han_Hunan	Han_Shandong	Tagalog	Mbuti	0.000814	5.3e-05	15.384	7787	7693	115730
Han_Hunan	Han_Shandong	Visayan	Mbuti	0.000967	5.6e-05	17.131	7804	7692	115730
Han_Hunan	Han_Shandong	Japanese_HGDP	Mbuti	-0.000106	4.9e-05	-2.154	7828	7841	116229
Han_Hunan	Han_Shandong	Korean	Mbuti	-0.000142	5.3e-05	-2.703	7836	7852	116229
Han_Hunan	Han_Shandong	Baoan_Jishishan	Mbuti	-0.000176	5.1e-05	-3.466	7787	7808	116128
Han_Hunan	Han_Shandong	Buryat_Aginsky	Mbuti	-0.000435	4.9e-05	-8.928	7726	7777	115954
Han_Hunan	Han_Shandong	Buryat_Bohansky	Mbuti	-0.00047	5.4e-05	-8.708	7713	7768	115951
Han_Hunan	Han_Shandong	Buryat_Duldurginsky	Mbuti	-0.000404	5.1e-05	-7.967	7741	7788	115954
Han_Hunan	Han_Shandong	Buryat_Ehirit	Mbuti	-0.000461	5e-05	-9.181	7720	7774	115954
Han_Hunan	Han_Shandong	Buryat_Selenginsky	Mbuti	-0.000428	5.4e-05	-7.888	7723	7773	115954
Han_Hunan	Han_Shandong	Mongol_Uuld	Mbuti	-0.0004	4.9e-05	-8.194	7723	7769	115954
Han_Hunan	Han_Shandong	Kalmyk	Mbuti	-0.000367	4.8e-05	-7.615	7728	7771	116229
Han_Hunan	Han_Shandong	Khamnegan	Mbuti	-0.000435	5.1e-05	-8.593	7746	7796	115954
Han_Hunan	Han_Shandong	Hezhen_HGDP	Mbuti	-0.000333	5.2e-05	-6.436	7788	7827	116229
Han_Hunan	Han_Shandong	Nanai	Mbuti	-0.000441	5.3e-05	-8.329	7773	7825	115954
Han_Hunan	Han_Shandong	Negidal	Mbuti	-0.000451	6e-05	-7.556	7779	7831	115954
Han_Hunan	Han_Shandong	Oroqen_HGDP	Mbuti	-0.000373	5e-05	-7.479	7800	7843	116229
Han_Hunan	Han_Shandong	Ulchi	Mbuti	-0.00043	5.1e-05	-8.501	7782	7832	116229
Han_Hunan	Han_Shandong	Xibo_HGDP	Mbuti	-0.000281	5e-05	-5.612	7797	7829	116229
Han_Hunan	Han_Shandong	Hlai_Qiongzhong	Mbuti	0.001184	5.3e-05	22.557	7888	7751	115744
Han_Hunan	Han_Shandong	Gelao_Guizhou	Mbuti	0.00031	5e-05	6.179	7865	7829	116229
Han_Hunan	Han_Shandong	Bouyei_Longli	Mbuti	0.000952	5.4e-05	17.656	7896	7785	116062
Han_Hunan	Han_Shandong	Dong_Qiandongnan	Mbuti	0.000785	5.1e-05	15.296	7887	7796	116062
Han_Hunan	Han_Shandong	Zhuang_Guangxi	Mbuti	0.001036	5.1e-05	20.265	7892	7771	116229
Han_Hunan	Han_Shandong	Jing_Guangxi	Mbuti	0.000836	5.1e-05	16.372	7880	7783	116229
Han_Hunan	Han_Shandong	Sui_Guizhou	Mbuti	0.001033	5.2e-05	19.756	7892	7772	116229
Han_Hunan	Han_Shandong	Sui_Guangxi	Mbuti	0.000949	5.3e-05	17.851	7898	7788	116229
Han_Hunan	Han_Shandong	Miao_Guangxi	Mbuti	0.000876	5.3e-05	16.517	7891	7789	116229
Han_Hunan	Han_Shandong	Yao_Guangxi	Mbuti	0.000781	5.1e-05	15.283	7886	7795	116229
Han_Hunan	Han_Shandong	Mongolian_NonInM	Mbuti	-0.000127	4.7e-05	-2.682	7821	7836	116229
Han_Hunan	Han_Shandong	Mongolian_InM	Mbuti	-0.000172	4.7e-05	-3.625	7812	7832	116229
Han_Hunan	Han_Shandong	Ewenki_Heihe	Mbuti	-9.4e-05	5.2e-05	-1.82	7831	7842	116228
Han_Hunan	Han_Shandong	Daur_Tsitsihar	Mbuti	-0.000174	5.1e-05	-3.407	7823	7843	116227
Han_Hunan	Han_Shandong	Tujia_Chongqing	Mbuti	0.000342	5.1e-05	6.678	7872	7832	116229
Han_Hunan	Han_Shandong	Miao_Daozhen	Mbuti	0.000291	5.2e-05	5.581	7860	7827	116062
Han_Hunan	Han_Shandong	Han_Qinghai_S	Mbuti	-8e-05	4.8e-05	-1.663	7818	7827	116229
Han_Hunan	Han_Shandong	Yi_TYC	Mbuti	0.000262	4.9e-05	5.373	7849	7818	116229
Han_Hunan	Han_Shandong	Yi_Xichang	Mbuti	-1.1e-05	4.9e-05	-0.23	7810	7812	115744
Han_Hunan	Han_Shandong	Cambodian	Mbuti	0.000899	5.1e-05	17.634	7822	7717	116229
Han_Hunan	Han_Shandong	Adygei	Mbuti	-0.000187	4.3e-05	-4.364	7443	7465	116229
Han_Hunan	Han_Shandong	French	Mbuti	-0.000184	4.4e-05	-4.184	7447	7468	116229
Han_Hunan	Han_Shandong	Russian	Mbuti	-0.000192	4.4e-05	-4.399	7454	7476	115954
Han_Hunan	Han_Shandong	Han_Shaanxi_S	Mbuti	-4.9e-05	4.8e-05	-1.035	7836	7841	116229
Han_Chongqing	Han_Shandong	Dai_HGDP	Mbuti	0.000846	4.6e-05	18.252	7877	7779	116229
Han_Chongqing	Han_Shandong	Dong_Hunan	Mbuti	0.000643	4.9e-05	13.075	7883	7808	116128
Han_Chongqing	Han_Shandong	Gelao_Longlin	Mbuti	0.000708	4.7e-05	14.963	7863	7781	116128
Han_Chongqing	Han_Shandong	Maonan_Huanjiang	Mbuti	0.000867	4.9e-05	17.789	7887	7786	116128
Han_Chongqing	Han_Shandong	Mulam_Luocheng	Mbuti	0.000754	4.8e-05	15.564	7870	7782	116128
Han_Chongqing	Han_Shandong	Dao	Mbuti	0.000768	5e-05	15.394	7846	7757	115730
Han_Chongqing	Han_Shandong	Hmong	Mbuti	0.000722	5.1e-05	14.17	7880	7796	116123
Han_Chongqing	Han_Shandong	HmongDaw	Mbuti	0.000718	5.4e-05	13.339	7887	7804	116229
Han_Chongqing	Han_Shandong	HmongNjua	Mbuti	0.000699	5.5e-05	12.61	7884	7803	116229
Han_Chongqing	Han_Shandong	IuMien	Mbuti	0.000689	4.9e-05	14.124	7883	7803	116229
Han_Chongqing	Han_Shandong	PaThen	Mbuti	0.000585	4.8e-05	12.077	7827	7759	115730
Han_Chongqing	Han_Shandong	Miao_HGDP	Mbuti	0.000375	4.6e-05	8.123	7873	7829	116229
Han_Chongqing	Han_Shandong	She_HGDP	Mbuti	0.00029	4.9e-05	5.922	7872	7838	116229
Han_Chongqing	Han_Shandong	Vietnam_Lahu	Mbuti	0.000403	4.7e-05	8.621	7800	7753	115730
Han_Chongqing	Han_Shandong	Lahu_HGDP	Mbuti	0.000491	4.9e-05	10.057	7843	7786	116229
Han_Chongqing	Han_Shandong	Naxi_HGDP	Mbuti	-0.000109	4.6e-05	-2.359	7814	7827	116229
Han_Chongqing	Han_Shandong	Tujia_HGDP	Mbuti	0.000202	4.5e-05	4.506	7859	7835	116229
Han_Chongqing	Han_Shandong	Yi_HGDP	Mbuti	-5.6e-05	4.6e-05	-1.202	7818	7824	116229
Han_Chongqing	Han_Shandong	Qiang_Danba	Mbuti	-0.000345	5.2e-05	-6.633	7806	7846	116128
Han_Chongqing	Han_Shandong	Qiang_Daofu	Mbuti	-0.00033	4.8e-05	-6.824	7798	7836	116128
Han_Chongqing	Han_Shandong	Sherpa_Nepal	Mbuti	-0.000365	5e-05	-7.302	7766	7808	116128
Han_Chongqing	Han_Shandong	Tamang_Nepal	Mbuti	-0.000245	4.6e-05	-5.319	7720	7749	116128
Han_Chongqing	Han_Shandong	Tibetan_Chamdo	Mbuti	-0.000387	4.6e-05	-8.435	7776	7821	116128
Han_Chongqing	Han_Shandong	Tibetan_Gangcha	Mbuti	-0.000354	4.4e-05	-7.978	7767	7808	116128
Han_Chongqing	Han_Shandong	Tibetan_Gannan	Mbuti	-0.000218	4.4e-05	-4.995	7803	7828	116227
Han_Chongqing	Han_Shandong	Tibetan_Lhasa	Mbuti	-0.000293	4.6e-05	-6.421	7793	7827	116228
Han_Chongqing	Han_Shandong	Tibetan_Nagqu	Mbuti	-0.000351	4.8e-05	-7.293	7779	7820	116128
Han_Chongqing	Han_Shandong	Tibetan_Shannan	Mbuti	-0.000356	4.9e-05	-7.24	7770	7812	116128
Han_Chongqing	Han_Shandong	Ami	Mbuti	0.000893	5.2e-05	17.223	7895	7791	116229
Han_Chongqing	Han_Shandong	Atayal	Mbuti	0.000846	5.3e-05	16.03	7883	7785	116229
Han_Chongqing	Han_Shandong	Dusun	Mbuti	0.000882	4.6e-05	18.994	7824	7722	115730
Han_Chongqing	Han_Shandong	Ilocano	Mbuti	0.00083	5.5e-05	15.222	7818	7722	115729
Han_Chongqing	Han_Shandong	Kankanaey	Mbuti	0.000826	5.2e-05	15.897	7839	7744	115730
Han_Chongqing	Han_Shandong	Malay	Mbuti	0.000721	4.4e-05	16.525	7763	7679	115730
Han_Chongqing	Han_Shandong	Murut	Mbuti	0.000913	4.9e-05	18.687	7834	7729	115730
Han_Chongqing	Han_Shandong	Tagalog	Mbuti	0.00063	4.8e-05	13.166	7779	7706	115730
Han_Chongqing	Han_Shandong	Visayan	Mbuti	0.000725	5e-05	14.602	7792	7708	115730
Han_Chongqing	Han_Shandong	Japanese_HGDP	Mbuti	-0.0002	4.5e-05	-4.476	7826	7849	116229
Han_Chongqing	Han_Shandong	Korean	Mbuti	-0.000238	4.7e-05	-5.014	7833	7861	116229
Han_Chongqing	Han_Shandong	Baoan_Jishishan	Mbuti	-0.000225	4.6e-05	-4.885	7788	7814	116128
Han_Chongqing	Han_Shandong	Buryat_Aginsky	Mbuti	-0.000465	4.3e-05	-10.703	7728	7782	115954
Han_Chongqing	Han_Shandong	Buryat_Bohansky	Mbuti	-0.000497	5.1e-05	-9.687	7716	7773	115951
Han_Chongqing	Han_Shandong	Buryat_Duldurginsky	Mbuti	-0.000462	4.9e-05	-9.399	7741	7794	115954
Han_Chongqing	Han_Shandong	Buryat_Ehirit	Mbuti	-0.000484	4.4e-05	-11.015	7722	7778	115954
Han_Chongqing	Han_Shandong	Buryat_Selenginsky	Mbuti	-0.000443	5e-05	-8.911	7726	7777	115954
Han_Chongqing	Han_Shandong	Mongol_Uuld	Mbuti	-0.000441	4.4e-05	-9.995	7723	7774	115954
Han_Chongqing	Han_Shandong	Kalmyk	Mbuti	-0.000405	4.2e-05	-9.581	7729	7776	116229
Han_Chongqing	Han_Shandong	Khamnegan	Mbuti	-0.000485	4.5e-05	-10.892	7746	7803	115954
Han_Chongqing	Han_Shandong	Hezhen_HGDP	Mbuti	-0.000395	4.6e-05	-8.594	7788	7834	116229
Han_Chongqing	Han_Shandong	Nanai	Mbuti	-0.000486	4.8e-05	-10.092	7774	7830	115954
Han_Chongqing	Han_Shandong	Negidal	Mbuti	-0.000512	5.2e-05	-9.938	7778	7838	115954
Han_Chongqing	Han_Shandong	Oroqen_HGDP	Mbuti	-0.000418	4.6e-05	-9.153	7800	7849	116229
Han_Chongqing	Han_Shandong	Ulchi	Mbuti	-0.000473	4.6e-05	-10.294	7783	7838	116229
Han_Chongqing	Han_Shandong	Xibo_HGDP	Mbuti	-0.000337	4.5e-05	-7.566	7797	7836	116229
Han_Chongqing	Han_Shandong	Hlai_Qiongzhong	Mbuti	0.000926	4.7e-05	19.812	7874	7767	115744
Han_Chongqing	Han_Shandong	Gelao_Guizhou	Mbuti	0.000193	4.6e-05	4.208	7861	7838	116229
Han_Chongqing	Han_Shandong	Bouyei_Longli	Mbuti	0.000759	4.9e-05	15.544	7886	7798	116062
Han_Chongqing	Han_Shandong	Dong_Qiandongnan	Mbuti	0.000597	4.7e-05	12.814	7879	7809	116062
Han_Chongqing	Han_Shandong	Zhuang_Guangxi	Mbuti	0.000821	4.6e-05	17.92	7881	7786	116229
Han_Chongqing	Han_Shandong	Jing_Guangxi	Mbuti	0.00064	4.5e-05	14.268	7871	7797	116229
Han_Chongqing	Han_Shandong	Sui_Guizhou	Mbuti	0.000824	4.8e-05	17.317	7883	7787	116229
Han_Chongqing	Han_Shandong	Sui_Guangxi	Mbuti	0.000749	4.9e-05	15.23	7888	7801	116229
Han_Chongqing	Han_Shandong	Miao_Guangxi	Mbuti	0.000718	4.8e-05	14.842	7884	7801	116229
Han_Chongqing	Han_Shandong	Yao_Guangxi	Mbuti	0.000576	4.6e-05	12.609	7876	7809	116229
Han_Chongqing	Han_Shandong	Mongolian_NonInM	Mbuti	-0.000207	4.3e-05	-4.847	7819	7843	116229
Han_Chongqing	Han_Shandong	Mongolian_InM	Mbuti	-0.000255	4.3e-05	-5.975	7811	7840	116229
Han_Chongqing	Han_Shandong	Ewenki_Heihe	Mbuti	-0.000184	4.6e-05	-3.96	7829	7850	116228
Han_Chongqing	Han_Shandong	Daur_Tsitsihar	Mbuti	-0.000257	4.6e-05	-5.614	7821	7851	116227
Han_Chongqing	Han_Shandong	Tujia_Chongqing	Mbuti	0.000221	4.6e-05	4.777	7868	7842	116229
Han_Chongqing	Han_Shandong	Miao_Daozhen	Mbuti	0.000182	4.7e-05	3.837	7857	7836	116062
Han_Chongqing	Han_Shandong	Han_Qinghai_S	Mbuti	-0.000165	4.3e-05	-3.835	7816	7835	116229
Han_Chongqing	Han_Shandong	Yi_TYC	Mbuti	0.000151	4.4e-05	3.414	7845	7828	116229
Han_Chongqing	Han_Shandong	Yi_Xichang	Mbuti	-5.5e-05	4.5e-05	-1.225	7811	7817	115744
Han_Chongqing	Han_Shandong	Cambodian	Mbuti	0.000707	4.5e-05	15.648	7812	7730	116229
Han_Chongqing	Han_Shandong	Adygei	Mbuti	-0.00018	3.8e-05	-4.796	7446	7467	116229
Han_Chongqing	Han_Shandong	French	Mbuti	-0.000181	3.9e-05	-4.587	7450	7471	116229
Han_Chongqing	Han_Shandong	Russian	Mbuti	-0.000195	3.9e-05	-4.943	7456	7479	115954
Han_Chongqing	Han_Shandong	Han_Shaanxi_S	Mbuti	-0.000138	4.3e-05	-3.243	7833	7849	116229
Han_Yunnan	Han_Shandong	Dai_HGDP	Mbuti	0.000288	5.7e-05	5.072	7859	7825	116229
Han_Yunnan	Han_Shandong	Dong_Hunan	Mbuti	0.000107	5.8e-05	1.84	7866	7854	116128
Han_Yunnan	Han_Shandong	Gelao_Longlin	Mbuti	0.000245	5.8e-05	4.232	7851	7823	116128
Han_Yunnan	Han_Shandong	Maonan_Huanjiang	Mbuti	0.000259	5.7e-05	4.551	7865	7835	116128
Han_Yunnan	Han_Shandong	Mulam_Luocheng	Mbuti	0.000147	5.7e-05	2.583	7848	7831	116128
Han_Yunnan	Han_Shandong	Dao	Mbuti	0.000201	5.8e-05	3.487	7827	7804	115730
Han_Yunnan	Han_Shandong	Hmong	Mbuti	0.000121	6.1e-05	1.997	7859	7845	116123
Han_Yunnan	Han_Shandong	HmongDaw	Mbuti	0.000162	6.2e-05	2.624	7869	7850	116229
Han_Yunnan	Han_Shandong	HmongNjua	Mbuti	0.000123	6.3e-05	1.951	7865	7851	116229
Han_Yunnan	Han_Shandong	IuMien	Mbuti	0.000225	5.9e-05	3.804	7871	7845	116229
Han_Yunnan	Han_Shandong	PaThen	Mbuti	1e-05	5.9e-05	0.171	7808	7806	115730
Han_Yunnan	Han_Shandong	Miao_HGDP	Mbuti	-8.4e-05	5.7e-05	-1.465	7861	7871	116229
Han_Yunnan	Han_Shandong	She_HGDP	Mbuti	-0.000209	5.8e-05	-3.58	7858	7882	116229
Han_Yunnan	Han_Shandong	Vietnam_Lahu	Mbuti	0.000175	5.9e-05	2.959	7803	7783	115730
Han_Yunnan	Han_Shandong	Lahu_HGDP	Mbuti	0.000277	5.9e-05	4.683	7847	7815	116229
Han_Yunnan	Han_Shandong	Naxi_HGDP	Mbuti	-0.000251	5.6e-05	-4.475	7823	7852	116229
Han_Yunnan	Han_Shandong	Tujia_HGDP	Mbuti	-0.000232	5.6e-05	-4.145	7848	7875	116229
Han_Yunnan	Han_Shandong	Yi_HGDP	Mbuti	-0.00022	5.5e-05	-3.999	7825	7851	116229
Han_Yunnan	Han_Shandong	Qiang_Danba	Mbuti	-0.000424	6.1e-05	-6.949	7820	7869	116128
Han_Yunnan	Han_Shandong	Qiang_Daofu	Mbuti	-0.000417	5.7e-05	-7.297	7810	7859	116128
Han_Yunnan	Han_Shandong	Sherpa_Nepal	Mbuti	-0.000434	6.1e-05	-7.061	7779	7830	116128
Han_Yunnan	Han_Shandong	Tamang_Nepal	Mbuti	-0.000293	5.6e-05	-5.247	7735	7769	116128
Han_Yunnan	Han_Shandong	Tibetan_Chamdo	Mbuti	-0.000442	5.6e-05	-7.886	7791	7842	116128
Han_Yunnan	Han_Shandong	Tibetan_Gangcha	Mbuti	-0.000437	5.4e-05	-8.086	7779	7830	116128
Han_Yunnan	Han_Shandong	Tibetan_Gannan	Mbuti	-0.000455	5.4e-05	-8.496	7805	7858	116227
Han_Yunnan	Han_Shandong	Tibetan_Lhasa	Mbuti	-0.000424	5.7e-05	-7.475	7803	7852	116228
Han_Yunnan	Han_Shandong	Tibetan_Nagqu	Mbuti	-0.000365	5.7e-05	-6.383	7796	7839	116128
Han_Yunnan	Han_Shandong	Tibetan_Shannan	Mbuti	-0.000408	5.8e-05	-7.061	7785	7832	116128
Han_Yunnan	Han_Shandong	Ami	Mbuti	0.00021	6.1e-05	3.423	7869	7844	116229
Han_Yunnan	Han_Shandong	Atayal	Mbuti	0.000183	6.2e-05	2.946	7858	7837	116229
Han_Yunnan	Han_Shandong	Dusun	Mbuti	0.000306	5.9e-05	5.208	7805	7770	115730
Han_Yunnan	Han_Shandong	Ilocano	Mbuti	0.000222	6.8e-05	3.293	7796	7770	115729
Han_Yunnan	Han_Shandong	Kankanaey	Mbuti	0.000119	6.2e-05	1.931	7811	7797	115730
Han_Yunnan	Han_Shandong	Malay	Mbuti	0.000348	5.5e-05	6.359	7757	7716	115730
Han_Yunnan	Han_Shandong	Murut	Mbuti	0.000357	6e-05	5.946	7817	7775	115730
Han_Yunnan	Han_Shandong	Tagalog	Mbuti	8.6e-05	5.9e-05	1.47	7762	7752	115730
Han_Yunnan	Han_Shandong	Visayan	Mbuti	0.000179	6.1e-05	2.94	7774	7753	115730
Han_Yunnan	Han_Shandong	Japanese_HGDP	Mbuti	-0.000565	5.5e-05	-10.353	7820	7886	116229
Han_Yunnan	Han_Shandong	Korean	Mbuti	-0.000628	6e-05	-10.478	7826	7899	116229
Han_Yunnan	Han_Shandong	Baoan_Jishishan	Mbuti	-0.000469	5.7e-05	-8.254	7790	7844	116128
Han_Yunnan	Han_Shandong	Buryat_Aginsky	Mbuti	-0.000644	5.6e-05	-11.504	7734	7809	115954
Han_Yunnan	Han_Shandong	Buryat_Bohansky	Mbuti	-0.000643	6e-05	-10.784	7724	7799	115951
Han_Yunnan	Han_Shandong	Buryat_Duldurginsky	Mbuti	-0.00063	6e-05	-10.483	7748	7821	115954
Han_Yunnan	Han_Shandong	Buryat_Ehirit	Mbuti	-0.000649	5.6e-05	-11.539	7729	7804	115954
Han_Yunnan	Han_Shandong	Buryat_Selenginsky	Mbuti	-0.000594	5.9e-05	-10.072	7734	7802	115954
Han_Yunnan	Han_Shandong	Mongol_Uuld	Mbuti	-0.000567	5.6e-05	-10.143	7733	7799	115954
Han_Yunnan	Han_Shandong	Kalmyk	Mbuti	-0.000577	5.4e-05	-10.768	7736	7803	116229
Han_Yunnan	Han_Shandong	Khamnegan	Mbuti	-0.000635	5.7e-05	-11.208	7754	7828	115954
Han_Yunnan	Han_Shandong	Hezhen_HGDP	Mbuti	-0.00066	5.8e-05	-11.403	7789	7866	116229
Han_Yunnan	Han_Shandong	Nanai	Mbuti	-0.000711	5.9e-05	-11.998	7777	7860	115954
Han_Yunnan	Han_Shandong	Negidal	Mbuti	-0.000712	6.3e-05	-11.281	7784	7867	115954
Han_Yunnan	Han_Shandong	Oroqen_HGDP	Mbuti	-0.000651	5.6e-05	-11.705	7803	7879	116229
Han_Yunnan	Han_Shandong	Ulchi	Mbuti	-0.000711	5.6e-05	-12.627	7785	7868	116229
Han_Yunnan	Han_Shandong	Xibo_HGDP	Mbuti	-0.000585	5.9e-05	-9.971	7798	7866	116229
Han_Yunnan	Han_Shandong	Hlai_Qiongzhong	Mbuti	0.000274	5.5e-05	4.967	7850	7818	115744
Han_Yunnan	Han_Shandong	Gelao_Guizhou	Mbuti	-0.000262	5.5e-05	-4.759	7849	7880	116229
Han_Yunnan	Han_Shandong	Bouyei_Longli	Mbuti	0.000186	5.9e-05	3.16	7867	7846	116062
Han_Yunnan	Han_Shandong	Dong_Qiandongnan	Mbuti	4.8e-05	5.6e-05	0.854	7861	7856	116062
Han_Yunnan	Han_Shandong	Zhuang_Guangxi	Mbuti	0.000233	5.5e-05	4.233	7861	7834	116229
Han_Yunnan	Han_Shandong	Jing_Guangxi	Mbuti	9.2e-05	5.5e-05	1.669	7853	7843	116229
Han_Yunnan	Han_Shandong	Sui_Guizhou	Mbuti	0.000228	5.6e-05	4.093	7862	7836	116229
Han_Yunnan	Han_Shandong	Sui_Guangxi	Mbuti	0.000151	5.8e-05	2.612	7868	7850	116229
Han_Yunnan	Han_Shandong	Miao_Guangxi	Mbuti	0.000143	5.7e-05	2.508	7865	7848	116229
Han_Yunnan	Han_Shandong	Yao_Guangxi	Mbuti	1.9e-05	5.5e-05	0.346	7858	7856	116229
Han_Yunnan	Han_Shandong	Mongolian_NonInM	Mbuti	-0.000546	5.3e-05	-10.249	7815	7879	116229
Han_Yunnan	Han_Shandong	Mongolian_InM	Mbuti	-0.00056	5.3e-05	-10.586	7809	7874	116229
Han_Yunnan	Han_Shandong	Ewenki_Heihe	Mbuti	-0.000542	5.7e-05	-9.472	7823	7886	116228
Han_Yunnan	Han_Shandong	Daur_Tsitsihar	Mbuti	-0.000572	5.9e-05	-9.733	7819	7885	116227
Han_Yunnan	Han_Shandong	Tujia_Chongqing	Mbuti	-0.000241	5.5e-05	-4.354	7856	7884	116229
Han_Yunnan	Han_Shandong	Miao_Daozhen	Mbuti	-0.000272	5.7e-05	-4.747	7845	7877	116062
Han_Yunnan	Han_Shandong	Han_Qinghai_S	Mbuti	-0.000486	5.4e-05	-9.007	7813	7869	116229
Han_Yunnan	Han_Shandong	Yi_TYC	Mbuti	-0.000172	5.4e-05	-3.174	7842	7862	116229
Han_Yunnan	Han_Shandong	Yi_Xichang	Mbuti	-0.000245	5.5e-05	-4.49	7817	7845	115744
Han_Yunnan	Han_Shandong	Cambodian	Mbuti	0.000358	5.7e-05	6.328	7808	7766	116229
Han_Yunnan	Han_Shandong	Adygei	Mbuti	-6e-05	5e-05	-1.201	7471	7478	116229
Han_Yunnan	Han_Shandong	French	Mbuti	-6.2e-05	5e-05	-1.231	7475	7482	116229
Han_Yunnan	Han_Shandong	Russian	Mbuti	-7.3e-05	5e-05	-1.456	7482	7490	115954
Han_Yunnan	Han_Shandong	Han_Shaanxi_S	Mbuti	-0.000506	5.3e-05	-9.54	7828	7886	116229

## Sheet: Supplementary table 8
Supplementary table 8. The two-way admixture model based on qpAdm
Target	Source1	Source2	Outgroup	portion1	portion2	SE	P
Han_Shandong	China_Miaozigou_MN	China_SEastAsia_Island_EN	Australian.DG	0.838	0.162	0.109	0.123324
Han_Shandong	China_YR_LN	Taiwan_Hanben_IA	Australian.DG	0.946	0.054	0.026	0.0523376
Han_Shandong	China_Miaozigou_MN	China_SEastAsia_Coastal_LN	Australian.DG	0.772	0.228	0.106	0.0518522
Han_Shandong	China_Miaozigou_MN	Yiyang	Australian.DG	0.786	0.214	0.197	0.189667
Han_Shandong	China_WLR_LN	BaBanQinCen	Australian.DG	0.883	0.117	0.084	0.196796
Han_Shandong	China_YR_LN	LaCen	Australian.DG	0.919	0.081	0.071	0.212908
Han_Shandong	China_WLR_LN	China_SEastAsia_Coastal_LN	Australian.DG	0.882	0.118	0.077	0.145946
Han_Shandong	China_WLR_LN	LaCen	Australian.DG	0.872	0.128	0.108	0.220475
Han_Shandong	China_WLR_LN	Shenxian	Australian.DG	0.776	0.224	0.193	0.148473
Han_Shandong	China_YR_LN	Layi	Australian.DG	0.89	0.11	0.103	0.186074
Han_Shandong	China_Upper_YR_LN	China_SEastAsia_Island_LN	Australian.DG	0.897	0.103	0.092	0.248423
Han_Shandong	China_WLR_LN	GaoHuaHua	Australian.DG	0.74	0.26	0.154	0.0904238

## Sheet: Supplementary table 9
Supplementary table 9. Admixture time estimated inferred from ALDER
DATA:	test status	p-value	test pop	ref A	ref B	2-ref z-score	1-ref z-score A	1-ref z-score B
DATA:	success	0.021	Han_Shandong	Northern_Han	Yakut	2.31	101.58 +/- 43.94	0.00001554 +/- 0.00000479
DATA:	success	0.049	Han_Shandong	Han_Guangxi	Han_Xinjiang	1.97	112.26 +/- 56.95	0.00000392 +/- 0.00000074
DATA:	success	0.012	Han_Shandong	Han_Hunan	Han_Gansu	2.51	120.75 +/- 48.15	0.00000242 +/- 0.00000041

[truncated: 8 more sheets: Supplementary table 10, Supplementary table 11, Supplementary table 12, Supplementary table 13, Supplementary table 14, Supplementary table 15, Supplementary table 16, Supplementary table 17]
